# Supplementary material for: Re‐evaluating Coho salmon (Oncorhynchus kisutch) conservation units in Canada using genomic data
Source: Evol Appl. 2022 Oct 18;15(11):1925–44. doi: 10.1111/eva.13489 (PMC9679250; doi:10.1111/eva.13489)
Supplement: Supplementary file 1 — Appendix S1 [file EVA-15-1925-s001.zip]

Archive with 3 entries (3 files):
- eva13489-sup-0001-TablesS1-S5.xlsx
- eva13489-sup-0002-FiguresS1-S13.docx
- eva13489-sup-0003-TableS5.docx
