# Supplementary material for: Re‐evaluating Coho salmon (Oncorhynchus kisutch) conservation units in Canada using genomic data
Source: Evol Appl. 2022 Oct 18;15(11):1925–44. doi: 10.1111/eva.13489 (PMC9679250; doi:10.1111/eva.13489)
Supplement: Supplementary file 1 — Appendix S1 [file EVA-15-1925-s001.zip › eva13489-sup-0001-TablesS1-S5.xlsx]

## Sheet: Table S1_CUs
Table S1. List of sampling locations, with conservation units to which each population is currently managed in.
SITE	Site Name	Region	Latitude	Longitude	Conservation Unit	CU name
LCA	Little Campbell	BC	49.0221	-122.694	CO-01	Boundary Bay
NIC	Nicomekl	BC	49.0581	-122.869	CO-01	Boundary Bay
SER	Serpentine	BC	49.0831	-122.85	CO-01	Boundary Bay
BIR	Birkenhead	BC	50.3061	-122.606	CO-04	Lillooet
POO	Poole Creek	BC	50.4353	-122.692	CO-04	Lillooet
UPB	Upper Birkenhead	BC	50.3061	-122.606	CO-04	Lillooet
KAW	Kawkawa	BC	49.3864	-121.402	CO-05	Fraser Canyon
BON	Bonaparte	Thompson	50.7392	-121.259	CO-07	Lower Thompson
COL	Coldwater River	Thompson	50.1147	-120.804	CO-07	Lower Thompson
SPU	Spius	Thompson	50.1461	-121.02	CO-07	Lower Thompson
BES	Bessette	Thompson	50.3064	-118.822	CO-08	South Thompson
DUT	Duteau Creek	Thompson	50.2514	-118.96	CO-08	South Thompson
EAG	Eagle	Thompson	50.8431	-119.011	CO-08	South Thompson
HAB	Harbour Creek	Thompson	51.5419	-119.302	CO-08	South Thompson
HAR	Harris	Thompson	50.1986	-118.993	CO-08	South Thompson
LAN	Lang Channel	Thompson	50.3269	-118.811	CO-08	South Thompson
MCN	McNomee River	Thompson	51.2639	-118.946	CO-08	South Thompson
MOM	Momich	Thompson	51.3344	-119.424	CO-08	South Thompson
MSH	Middle Shuswap River	Thompson	50.7167	-119.05	CO-08	South Thompson
SAL	Salmon River	Thompson	50.71	-119.306	CO-08	South Thompson
SIN	Sinmax	Thompson	51.0764	-119.787	CO-08	South Thompson
ALB	Albreda	Thompson	52.4786	-119.131	CO-09	North Thompson
AVO	Avola	Thompson	51.7775	-119.318	CO-09	North Thompson
BAR	Barriere	Thompson	51.1739	-120.139	CO-09	North Thompson
BII	Birch Island	Thompson	51.5936	-119.886	CO-09	North Thompson
FEN	Fennell	Thompson	51.3525	-119.723	CO-09	North Thompson
LEM	Lemieux	Thompson	51.4242	-120.201	CO-09	North Thompson
LOU	Louis	Thompson	51.1375	-120.128	CO-09	North Thompson
LYO	Lyon Creek	Thompson	51.8778	-119.309	CO-09	North Thompson
PIG	Pig Channel	Thompson	51.5983	-119.887	CO-09	North Thompson
ASH	Ashlu	BC	49.8969	-123.302	CO-10	Howe Sound-Burrard Inlet
CAP	Capilano	BC	49.3214	-123.139	CO-10	Howe Sound-Burrard Inlet
CHA	Chapman	BC	49.4392	-123.723	CO-10	Howe Sound-Burrard Inlet
MAM	Mamquam	BC	49.7333	-123.154	CO-10	Howe Sound-Burrard Inlet
SEY	Seymour	BC	49.3019	-123.024	CO-10	Howe Sound-Burrard Inlet
SHO	Shovelnose	BC	50.0683	-123.343	CO-10	Howe Sound-Burrard Inlet
TEN	Tenderfoot Creek	BC	49.8242	-123.149	CO-10	Howe Sound-Burrard Inlet
LNG	Lang	BC	49.7761	-124.371	CO-11	Georgia Strait Mainland
SLI	Sliammon	BC	49.8953	-124.606	CO-11	Georgia Strait Mainland
HEY	Heydon	BC	50.5403	-125.664	CO-12	Southern Coastal Streams-Queen Charlotte Strait-Johnstone Strait-Southern Fjords
KWA	Kwalate	BC	50.7811	-125.686	CO-12	Southern Coastal Streams-Queen Charlotte Strait-Johnstone Strait-Southern Fjords
PHI	Phillips	BC	50.5683	-125.365	CO-12	Southern Coastal Streams-Queen Charlotte Strait-Johnstone Strait-Southern Fjords
BIQ	Big Qualicum	BC	49.398	-124.611	CO-13	East Vancouver Island-Georgia Strait
CHM	Chemainus	BC	48.8978	-123.672	CO-13	East Vancouver Island-Georgia Strait
CHS	Chase	BC	49.1361	-123.919	CO-13	East Vancouver Island-Georgia Strait
COW	Cowichan	BC	48.7533	-123.637	CO-13	East Vancouver Island-Georgia Strait
GOL	Goldstream	BC	48.485	-123.549	CO-13	East Vancouver Island-Georgia Strait
NAN	Nanaimo	BC	49.1383	-123.896	CO-13	East Vancouver Island-Georgia Strait
PUN	Puntledge	BC	49.6958	-124.995	CO-13	East Vancouver Island-Georgia Strait
QUI	Quinsam	BC	50.0375	-125.294	CO-13	East Vancouver Island-Georgia Strait
ROS	Rosewall	BC	49.4667	-124.779	CO-13	East Vancouver Island-Georgia Strait
SHN	Shawnigan	BC	48.6556	-123.559	CO-13	East Vancouver Island-Georgia Strait
SOO	Sooke	BC	48.3839	-123.699	CO-13	East Vancouver Island-Georgia Strait
TRE	Trent	BC	49.6441	-124.93	CO-13	East Vancouver Island-Georgia Strait
NIM	Nimpkish	BC	50.5664	-126.982	CO-14	East Vancouver Island-Johnstone Strait-Southern Fjords
CLU	Cluxewe	BC	50.6117	-127.177	CO-15	Nahwitti Lowland
GLE	Glenlion	BC	50.7106	-127.49	CO-15	Nahwitti Lowland
KEO	Keogh	BC	50.6775	-127.348	CO-15	Nahwitti Lowland
MAR	Marble	BC	50.5336	-127.509	CO-15	Nahwitti Lowland
NAH	Nahwitti	BC	50.8586	-128.008	CO-15	Nahwitti Lowland
QUA	Quatse	BC	50.6997	-127.48	CO-15	Nahwitti Lowland
QUT	Quatsese	BC	50.6997	-127.48	CO-15	Nahwitti Lowland
STE	Stephens	BC	50.6019	-127.572	CO-15	Nahwitti Lowland
TSU	Tsulquase	BC	50.7308	-127.494	CO-15	Nahwitti Lowland
WAS	Washlawlis	BC	50.6044	-127.42	CO-15	Nahwitti Lowland
WAU	Waukwaas	BC	50.5881	-127.418	CO-15	Nahwitti Lowland
NIT	Nitinat River	BC	48.8214	-124.682	CO-16	Juan de Fuca-Pachena
PAC	Pachena	BC	48.7983	-125.127	CO-16	Juan de Fuca-Pachena
SAJ	San Juan	BC	48.5597	-124.399	CO-16	Juan de Fuca-Pachena
SAR	Sarita	BC	48.8983	-125.003	CO-16	Juan de Fuca-Pachena
CON	Conuma	BC	49.7956	-126.438	CO-17	West Vancouver Island
MGG	Maggie	BC	48.9847	-125.393	CO-17	West Vancouver Island
ROB	Robertson	BC	49.3378	-124.982	CO-17	West Vancouver Island
THR	Thornton	BC	48.9664	-125.563	CO-17	West Vancouver Island
KOO	Kootowis	BC	49.0908	-125.725	CO-18	Clayoquot
UKE	Kennedy	BC	49.1364	-125.668	CO-18	Clayoquot
HOM	Homathko	BC	50.9311	-124.86	CO-19	Homathko-Klinaklini Rivers
KLI	Klinaklini River	BC	51.0922	-125.626	CO-19	Homathko-Klinaklini Rivers
LON	Long Lake	BC	51.2342	-127.146	CO-20	Smith Inlet
NEK	Nekite	BC	51.3997	-127.117	CO-20	Smith Inlet
NEE	Neechanz	BC	51.6458	-126.687	CO-21	Rivers Inlet
SLL	Salloomt	BC	52.3978	-126.537	CO-22	Bella Coola-Dean Rivers
SNO	Snootli	BC	52.3797	-126.639	CO-22	Bella Coola-Dean Rivers
THO	Thorsen	BC	52.3681	-126.702	CO-22	Bella Coola-Dean Rivers
COP	Copper	BC	53.1611	-131.8	CO-23	Haida Gwaii-East
DEE	Deena	BC	53.1439	-132.134	CO-23	Haida Gwaii-East
PAL	Pallant	BC	53.0519	-132.032	CO-23	Haida Gwaii-East
MER	Mercer	BC	53.5628	-132.875	CO-24	Haida Gwaii-West
TAS	Tasu	BC	52.8581	-132.084	CO-24	Haida Gwaii-West
DAT	Datlamen	BC	53.5664	-132.486	CO-25	Haida Gwaii-Graham Island Lowlands
SAN	Sangan	BC	54.0272	-131.997	CO-25	Haida Gwaii-Graham Island Lowlands
TLE	Tlell	BC	53.6186	-131.933	CO-25	Haida Gwaii-Graham Island Lowlands
YAK	Yakoun	BC	53.6569	-132.206	CO-25	Haida Gwaii-Graham Island Lowlands
BEL	Bella Bella	BC	52.1547	-128.12	CO-27	Hecate Strait Mainland
KIS	Kitasoo	BC	52.5786	-128.537	CO-27	Hecate Strait Mainland
MCL	McLoughlin	BC	52.1369	-128.147	CO-27	Hecate Strait Mainland
SHW	Shaw	BC	53.6704	-130.131	CO-27	Hecate Strait Mainland
TYL	Tyler	BC	52.8475	-128.781	CO-27	Hecate Strait Mainland
WAC	West Arm Creek	BC	53.1376	-128.977	CO-27	Hecate Strait Mainland
GIL	Gilttoyees	BC	53.9056	-129.026	CO-29	Douglas Channel-Kitimat Arm
KIT	Kitimat	BC	54.0108	-128.662	CO-29	Douglas Channel-Kitimat Arm
AAL	Aaltanhash	BC	53.1464	-128.477	CO-30	North Coastal Streams
CAN	Canoona	BC	53.0731	-128.568	CO-30	North Coastal Streams
EVE	Evelyn	BC	53.5844	-128.956	CO-30	North Coastal Streams
HUG	Hugh	BC	53.7239	-128.782	CO-30	North Coastal Streams
KHU	Khutze	BC	53.0922	-128.489	CO-30	North Coastal Streams
KIK	Kiskosh	BC	53.5325	-129.304	CO-30	North Coastal Streams
KIL	Kiltuish	BC	53.3658	-128.494	CO-30	North Coastal Streams
MTI	Martin	BC	52.3603	-127.722	CO-30	North Coastal Streams
PAR	Paril River	BC	53.4883	-128.766	CO-30	North Coastal Streams
OON	Oona	BC	53.9472	-130.256	CO-31	Skeena Estuary
KAL	Kalum	BC	54.5203	-128.661	CO-32	Lower Skeena
KAS	Kasiks	BC	54.2931	-129.401	CO-32	Lower Skeena
MOR	Morice River	BC	54.4106	-126.746	CO-33	Middle Skeena
TOB	Toboggan	BC	54.9406	-127.319	CO-33	Middle Skeena
DAM	Damshilgwit	BC	56.3972	-127.922	CO-34	Upper Skeena
SUS	Sustut	BC	56.3169	-127.364	CO-34	Upper Skeena
TSE	Tseax	BC	55.2209	-129.103	CO-35	Lower Nass
MEZ	Meziadin	BC	56.0236	-129.148	CO-36	Upper Nass
LAC	Lachmach	BC	54.3017	-129.979	CO-37	Portland Sound-Observatory Inlet-Portland Canal
KLU	Klukshu	BC	60.1158	-137.036	CO-45	Alsek River
ALO	Alouette	BC	49.2644	-122.709	CO-47	Lower Fraser
BLA	Blaney	BC	49.2714	-122.646	CO-47	Lower Fraser
CHE	Chehalis River	BC	49.2697	-121.936	CO-47	Lower Fraser
CHI	Chilqua	BC	49.1667	-122.183	CO-47	Lower Fraser
CHW	Chilliwack River	BC	49.0972	-121.964	CO-47	Lower Fraser
COG	Coghlan	BC	49.1217	-122.569	CO-47	Lower Fraser
HIC	Hicks	BC	49.2931	-121.72	CO-47	Lower Fraser
HOD	Hopedale	BC	49.1833	-121.8	CO-47	Lower Fraser
INC	Inch Creek	BC	49.1703	-122.156	CO-47	Lower Fraser
KAN	Kanaka	BC	49.1992	-122.584	CO-47	Lower Fraser
NAT	Nathan	BC	49.1667	-122.458	CO-47	Lower Fraser
NOR	Norrish	BC	49.1731	-122.135	CO-47	Lower Fraser
POS	Post	BC	49.0917	-121.479	CO-47	Lower Fraser
RAI	Railroad	BC	49.1784	-122.135	CO-47	Lower Fraser
SID	Siddle	BC	49.2097	-122.011	CO-47	Lower Fraser
SIL	Silverdale	BC	49.1331	-122.358	CO-47	Lower Fraser
SQA	Squakum	BC	49.2325	-121.996	CO-47	Lower Fraser
STA	Stave	BC	49.1717	-122.424	CO-47	Lower Fraser
UPT	Upper Pitt	BC	49.2286	-122.768	CO-47	Lower Fraser
WHO	Whonnock	BC	49.1733	-122.46	CO-47	Lower Fraser
WID	Widgeon	BC	49.3478	-122.646	CO-47	Lower Fraser
WOR	Worth	BC	49.1764	-122.143	CO-47	Lower Fraser
BRI	Bridge	Thompson	50.7494	-121.931	CO-48	Interior Fraser
GAT	Gates	Thompson	50.5519	-122.472	CO-48	Interior Fraser
MCK	McKinley	Thompson	52.2889	-121.07	CO-48	Interior Fraser

## Sheet: Table S2_Environmental Data
Table S2. Environmnetal data for all Coho salmon sampling sites									Bioclimatic Variables
SITE	Latitude	Longitude	elevation	WS_AREA_km2	SQR_WS_AREA_km	d_min_km	dist_max_km	Geology	bio1_MIN	bio1_MAX	bio1_RANGE	bio1_MEAN	bio1_STD	bio2_MIN	bio2_MAX	bio2_RANGE	bio2_MEAN	bio2_STD	bio3_MIN	bio3_MAX	bio3_RANGE	bio3_MEAN	bio3_STD	bio4_MIN	bio4_MAX	bio4_RANGE	bio4_MEAN	bio4_STD	bio5_MIN	bio5_MAX	bio5_RANGE	bio5_MEAN	bio5_STD	bio6_MIN	bio6_MAX	bio6_RANGE	bio6_MEAN	bio6_STD	bio7_MIN	bio7_MAX	bio7_RANGE	bio7_MEAN	bio7_STD	bio8_MIN	bio8_MAX	bio8_RANGE	bio8_MEAN	bio8_STD	bio9_MIN
AAL	53.1464	-128.477	0	95.9511	9.79547	90.7014	100.497	2	2.33	7.04	4.71	4.73	1.05	4.87	6.7	1.83	6.03	0.39	23.86	28.68	4.83	26.92	0.96	551.64	609.27	57.63	582.59	14.1	13.4	16.7	3.3	15.39	0.82	-8	-4.5	3.5	-7	0.75	20.4	23.6	3.2	22.38	0.72	-0.15	3.55	3.7	1.44	0.9	9.48
ALB	52.4786	-119.131	796.448	415.225	20.3771	737.661	758.038	1	-3.54	4.31	7.85	0.72	1.75	4.34	10.55	6.21	7.98	1.08	20.29	32.07	11.78	27.38	1.39	616.56	896.52	279.95	772.21	60.27	9.5	20.9	11.4	14.74	2.51	-17.5	-10.9	6.6	-14.36	1.29	21.4	37.1	15.7	29.1	3.5	-10.67	-3	7.67	-6.48	1.63	-7
ALO	49.2644	-122.709	2.42659	328.111	18.1138	43.083	61.1969	2	2.71	10.18	7.47	7.59	1.76	5.93	8.31	2.38	7.6	0.47	27.22	34.64	7.42	32.33	1.52	555.55	609.61	54.06	572.35	10.93	14.5	21.2	6.7	18.93	1.58	-8.6	-2.2	6.4	-4.58	1.48	21.5	24.8	3.3	23.51	0.53	-2.9	3.88	6.78	1.5	1.59	10.68
ASH	49.8969	-123.302	128.956	290.5	17.0441	75.723	92.7671	2	-1.05	9.26	10.31	2.75	1.73	5.07	9.65	4.58	7.89	0.99	21.86	34.54	12.68	30.2	2.38	600.01	739.04	139.03	656.36	26.9	13	19.7	6.7	15.99	1.36	-13	-4.8	8.2	-10.04	1.28	21.3	29.5	8.2	26.03	1.64	-7.35	2.08	9.43	-4.16	1.56	8.28
AVO	51.7775	-119.318	627.585	4.12678	2.03145	640.264	642.295	3	1.25	5.6	4.34	3.33	1.01	7.28	10.16	2.88	8.62	0.97	27.35	29.27	1.92	28.54	0.64	706.48	849.78	143.3	768.34	47.38	14.1	20.1	6	16.33	1.98	-15	-12.5	2.5	-13.84	0.88	26.6	35.1	8.5	30.16	2.82	-6.43	-5.37	1.07	-6.11	0.35	-0.18
BAR	51.1739	-120.139	425.413	1165.96	34.1461	498.751	532.897	3	-0.3	7.1	7.4	3.36	1.53	5.7	11.23	5.53	9.28	1.21	24.78	31.78	7	29.62	1.49	640.79	914.05	273.26	789.67	57.04	11.7	24	12.3	17.67	2.59	-15.2	-11.1	4.1	-13.57	0.6	23	38.1	15.1	31.24	3	-6.82	-3.58	3.23	-5.56	0.68	-4.43
BEL	52.1547	-128.12	0	4.47887	2.11633	0	2.11633	2	8.35	8.57	0.22	8.45	0.1	6.21	6.39	0.18	6.32	0.07	33.74	34.5	0.76	34.18	0.22	447.74	449.59	1.85	448.8	0.63	17.2	17.4	0.2	17.3	0.07	-1.3	-1	0.3	-1.18	0.12	18.3	18.6	0.3	18.48	0.09	5.73	6.03	0.3	5.89	0.09	13.9
BES	50.3064	-118.822	512.416	780.531	27.938	703.548	731.486	1	1.29	7.59	6.3	4.39	1.72	6.97	11.38	4.42	9.89	0.96	27.43	34.01	6.59	31.42	1.47	676.35	891.7	215.35	789.42	50.48	13.7	23.7	10	18.87	2.51	-13.8	-11.2	2.6	-12.57	0.62	25.4	36.4	11	31.44	2.45	-5.9	16.08	21.98	-1.51	7.5	-1.08
BII	51.5936	-119.886	477.4	0	0	578.035	578.035	3	-3.98	6.53	10.52	1.57	2.15	3.74	10.88	7.13	8.37	1.26	18.62	31.16	12.55	27.49	1.53	601.55	945.02	343.47	789.74	60.43	9.6	23.3	13.7	15.84	2.92	-19.3	-10.5	8.8	-14.52	1.2	20.1	38.2	18.1	30.36	3.58	-11.38	17.33	28.72	-6.47	2.21	-8.2
BIQ	49.398	-124.611	0	142.46	11.9357	0	11.9357	4	4.49	9.6	5.11	7.58	1.22	6.01	8.19	2.18	7.52	0.61	29.03	35.91	6.89	33.23	1.77	526.82	567.76	40.94	549.92	10.15	15.6	20.1	4.5	18.6	1.14	-5.1	-2	3.1	-4.01	0.71	20.6	23.6	3	22.61	0.74	-0.62	4	4.62	1.79	1.1	11.88
BIR	50.3061	-122.606	442.477	0	0	279.596	279.596	2	-0.89	8.12	9.01	2.34	2.27	5.56	11.24	5.68	9.09	1.12	25.49	34.82	9.32	31.27	1.61	591.54	807.99	216.45	714.19	44.45	11.7	22.3	10.6	16.32	2.58	-15.3	-9.4	5.9	-12.69	1.43	21.7	33.4	11.7	29	2.43	-7.58	-1.02	6.57	-5.43	1.64	7.45
BLA	49.2714	-122.646	2.77676	25.7257	5.07205	48.7078	53.7799	2	9.93	9.93	0	9.93	0	7.99	7.99	0	7.99	0	33.86	33.86	0	33.86	0	563.6	563.6	0	563.6	0	21	21	0	21	0	-2.6	-2.6	0	-2.6	0	23.6	23.6	0	23.6	0	3.57	3.57	0	3.57	0	16.73
BON	50.7392	-121.259	406.753	5515.09	74.2636	350.21	424.473	4	-0.02	8.67	8.68	3.56	0.98	7.07	11.9	4.83	10.24	0.86	27.45	34.14	6.68	31.84	0.82	611.98	927.74	315.76	795.54	51.64	12.4	25	12.6	18.22	1.62	-16.5	-10.3	6.2	-13.94	1.25	23.1	37.4	14.3	32.16	2.61	-6.27	17.98	24.25	10.63	3.99	-4.87
BRI	50.7494	-121.931	348.749	4565.21	67.5663	338.816	406.383	3	-2.25	7.69	9.93	1.18	1.83	4.79	12.08	7.28	8.9	1.36	21.51	35.65	14.14	31.11	2.36	566.24	875.11	308.86	714.05	58.03	9.3	23.3	14	15.01	2.45	-16.3	-9.7	6.6	-13.48	1.15	20.1	35.5	15.4	28.49	2.93	-8.38	13.43	21.82	-6.31	2.03	-5.92
CAN	53.0731	-128.568	0	122.314	11.0596	77.3002	88.3597	2	4.71	7.45	2.74	6.4	0.69	5.24	6.63	1.38	6.08	0.3	25.48	29.86	4.37	28.22	0.85	534.05	581.68	47.63	560.42	10.42	14.7	17.4	2.7	16.22	0.61	-6.2	-4.2	2	-5.29	0.42	20.4	22.7	2.3	21.52	0.54	1.62	4.18	2.57	3.09	0.62	11.37
CAP	49.3214	-123.139	0	202.439	14.2281	8.92471	23.1528	2	2.99	9.87	6.88	5.99	1.52	5.09	7.76	2.67	6.85	0.59	24.6	34.45	9.86	30.74	1.89	529.86	574.37	44.51	560.47	5.78	14	20.6	6.6	17.13	1.4	-6.8	-1.4	5.4	-5.12	1.04	20.2	23.4	3.2	22.25	0.62	-2.12	4.3	6.42	0.3	1.31	10.67
CHA	49.4392	-123.723	0	69.5189	8.3378	0	8.3378	2	2.56	10.02	7.46	5.75	1.78	5.39	7.92	2.53	6.91	0.49	25.43	34.12	8.69	31.15	1.77	501.35	582.78	81.44	556.67	15.65	14	20.1	6.1	16.91	1.69	-7.2	-0.6	6.6	-5.25	1.64	20.5	23.2	2.7	22.16	0.57	-2.5	4.73	7.23	0.14	1.73	10.58
CHE	49.2697	-121.936	11.7672	388.122	19.7008	117.634	137.335	4	1.31	9.78	8.47	5.99	1.61	5.5	8.95	3.45	7.19	0.58	25.69	32.07	6.38	29.84	1.32	573.32	688.45	115.13	609.53	27.91	13.9	20.8	6.9	17.73	1.26	-10.6	-2.7	7.9	-6.32	1.71	21.4	28.2	6.8	24.05	1.21	-4.67	3.37	8.03	-0.36	1.7	9.75
CHI	49.1667	-122.183	15.077	178.689	13.3675	90.9384	104.306	2	4.51	10.2	5.68	7.23	1.71	5.62	7.82	2.2	7	0.54	25.88	33.84	7.96	30.55	1.9	549.56	591.94	42.38	573.97	11.21	16	21.1	5.1	18.69	1.5	-5.9	-1.9	4	-4.21	1.28	21.5	23.7	2.2	22.9	0.44	-1.22	3.95	5.17	1.21	1.56	12.27
CHM	48.8978	-123.672	0	364.403	19.0893	0	19.0893	4	4.18	10.08	5.9	7.02	1.22	5.77	8.57	2.79	7.55	0.55	28.17	36.83	8.66	33.57	1.55	511.14	555.37	44.23	541.93	7.15	15.3	20.5	5.2	18.27	1.17	-5.9	-1.2	4.7	-4.18	0.94	20.4	23.8	3.4	22.46	0.74	-0.77	4.7	5.47	1.45	1.11	11.57
CHS	49.1361	-123.919	0	22.3449	4.72704	0	4.72704	3	7.01	10.07	3.06	9.06	0.78	7.03	8.23	1.2	7.9	0.32	31.97	36.44	4.47	35.11	1.2	523.69	548.06	24.38	539.03	6.44	18.2	20.7	2.5	19.96	0.66	-3.8	-1.5	2.3	-2.54	0.59	22	22.8	0.8	22.5	0.21	1.45	4.37	2.92	3.35	0.77	14.23
CHW	49.0972	-121.964	104.211	1171.99	34.2343	107.45	141.685	2	0.04	10.14	10.1	4.51	2.12	4.61	9.47	4.86	7.39	0.85	21.84	34.41	12.57	30.46	1.98	551.12	687.88	136.76	618.31	33.15	12.4	21.4	9	16.59	1.69	-11	-1.7	9.3	-7.61	2.14	20.4	28.5	8.1	24.2	1.61	-5.08	3.98	9.07	-1.78	2.11	8.37
CLU	50.6117	-127.177	0	89.1554	9.44221	0	9.44221	4	3.99	8.73	4.74	7.06	1.4	5.54	7.27	1.72	6.8	0.37	30.28	37.61	7.33	35.65	1.75	429.4	475.68	46.29	448.89	14.3	13.6	17.5	3.9	16.26	1.09	-4.8	-1	3.8	-2.8	1.15	18.3	19.8	1.5	19.07	0.35	-0.22	4.15	4.37	2.44	1.33	9.55
COG	49.1217	-122.569	32.0516	26.1854	5.11717	65.0409	70.158	3	9.79	9.98	0.19	9.84	0.05	8.44	8.64	0.2	8.56	0.04	35.52	36.12	0.6	35.78	0.14	554.08	559.13	5.05	556.93	1.18	20.9	21.2	0.3	21.05	0.06	-3	-2.5	0.5	-2.86	0.1	23.7	24	0.3	23.91	0.07	3.48	3.85	0.37	3.6	0.07	16.58
COL	50.1147	-120.804	611.121	915.167	30.2517	366.648	396.9	4	0.88	7.2	6.32	3.94	1.21	6.48	10.77	4.29	9.07	0.83	27.13	32.85	5.72	31.25	0.91	643.66	812.44	168.78	724.02	35.71	13.7	22	8.3	17.69	1.51	-13.3	-9.6	3.7	-11.29	0.57	23.9	33.5	9.6	28.99	1.92	-5.13	-2.27	2.87	-4.04	0.65	-2.45
CON	49.7956	-126.438	0	124.222	11.1455	27.7788	38.9243	2	3.13	9.17	6.04	6.35	1.34	4.76	7.49	2.73	6.68	0.53	24.53	36.42	11.9	32.44	2.22	483.77	537.53	53.77	508.76	11.54	13.5	18.9	5.4	16.78	1.24	-5.9	-1.4	4.5	-3.8	1.03	19.2	21.3	2.1	20.58	0.44	-1.45	4.12	5.57	1.31	1.27	10.1
COP	53.1611	-131.8	0	145.183	12.0492	0	12.0492	3	5.98	8.06	2.08	7.49	0.42	5.37	6.22	0.85	5.76	0.17	31.68	34.59	2.91	32.99	0.6	408.51	430.14	21.63	422.01	4.44	15.6	17.1	1.5	16.69	0.33	-1.6	-0.2	1.4	-0.77	0.32	16.9	18.1	1.2	17.46	0.24	4.43	6.05	1.62	5.55	0.36	11.22
COW	48.7533	-123.637	0	1205.62	34.722	0	34.722	4	4.55	10.3	5.75	8	1.25	6.83	9.35	2.52	8.22	0.41	31.64	37.74	6.1	35.31	1.1	506.11	570.47	64.37	545.51	11.1	15.6	21.1	5.5	19.23	1.16	-5.9	-0.7	5.2	-4.03	1.13	21.3	24.9	3.6	23.26	0.61	-0.55	4.87	5.42	2.26	1.19	11.85
DAM	56.3972	-127.922	620.012	216.648	14.719	459.204	473.923	3	-1.62	1.72	3.35	-0.09	0.91	7.67	10.49	2.82	9.28	0.71	26.26	28.59	2.33	27.67	0.47	743.89	982.63	238.74	869.44	56.71	12.2	18.8	6.6	15.2	1.72	-20	-15.9	4.1	-18.34	0.98	28.1	38.8	10.7	33.54	2.61	-0.85	8.28	9.13	3.69	3.53	-6.42
DAT	53.5664	-132.486	0	47.6071	6.89979	31.2603	38.1601	2	6.09	7.82	1.73	7.07	0.48	5.13	5.88	0.74	5.69	0.18	30.74	33.86	3.12	32.88	0.7	405.36	418.55	13.2	413.89	3.39	15.1	16.8	1.7	16.11	0.43	-1.7	-0.5	1.2	-1.2	0.31	16.7	17.6	0.9	17.3	0.19	4.2	5.8	1.6	5.1	0.42	10.87
DEE	53.1439	-132.134	0	71.1018	8.43219	13.7983	22.2305	4	5.92	7.97	2.05	7.2	0.49	5.08	5.83	0.76	5.6	0.14	30.95	34.11	3.17	32.95	0.63	401.25	413.62	12.36	408.16	2.99	15.1	16.9	1.8	16.27	0.41	-1.3	-0.1	1.2	-0.73	0.34	16.4	17.2	0.8	17	0.15	4.28	6.03	1.75	5.29	0.43	10.7
DUT	50.2514	-118.96	496.187	185.987	13.6377	722.483	736.121	1	3.03	7.25	4.22	5.07	1.27	9.85	11.22	1.37	10.78	0.28	31.02	33.78	2.76	32.41	0.98	770.58	887.97	117.38	825.18	35.9	17.2	23.5	6.3	20.38	1.84	-13.5	-12.4	1.1	-12.93	0.31	30.7	36.1	5.4	33.32	1.58	-5.58	15.92	21.5	0.58	8.69	-0.68
EAG	50.8431	-119.011	348.557	1242.01	35.2422	571.125	606.367	3	-1.3	8.1	9.41	3.25	1.88	3.76	10.72	6.96	8.49	1.37	18.98	31.95	12.97	27.73	1.81	608.81	901.16	292.35	782.58	62.57	10.2	23.7	13.5	17.34	3.16	-15.2	-9.6	5.6	-13.14	1.02	19.8	37.9	18.1	30.48	3.68	-8.73	-1.33	7.4	-5.5	1.06	-0.68
EVE	53.5844	-128.956	0	18.1889	4.26484	80.3257	84.5905	3	4.25	6.79	2.54	5.82	0.66	5.68	6.46	0.78	6.15	0.18	26.3	27.78	1.48	27.13	0.37	541.66	604.95	63.29	583.67	17.08	15.3	17	1.7	16.29	0.48	-7.3	-5.1	2.2	-6.37	0.66	21.2	23.5	2.3	22.67	0.6	1.2	3.48	2.28	2.39	0.64	11.48
FEN	51.3525	-119.723	701.143	103.188	10.1582	550.995	561.153	2	2.24	2.65	0.41	2.44	0.16	8.54	8.83	0.28	8.65	0.12	29.29	29.42	0.12	29.35	0.05	749.98	767.87	17.89	757.56	7.56	15.7	16.2	0.5	15.9	0.22	-13.8	-13.4	0.4	-13.57	0.17	29.1	30	0.9	29.47	0.39	-6.03	-5.95	0.08	-6.01	0.04	-2.23
GAT	50.5519	-122.472	279.023	303.091	17.4095	382.535	399.944	3	-0.94	7.73	8.67	2.59	2.14	4.75	11.43	6.68	9.05	1.22	22.95	34.33	11.38	31.31	1.62	581.32	831.24	249.92	716.18	55.78	10.9	22.3	11.4	16.4	2.72	-14.8	-9.7	5.1	-12.4	1.2	20.7	34.3	13.6	28.8	2.73	-7.08	-1.62	5.47	-5.31	1.23	6.97
GIL	53.9056	-129.026	0	245.214	15.6593	119.215	134.875	1	0.97	6.34	5.37	3.51	1.19	4.16	7.16	3	6.2	0.58	21.32	29.25	7.93	26.84	1.35	538.96	652.46	113.5	602.99	25.9	11.9	17	5.1	14.66	1.11	-9.9	-6.9	3	-8.38	0.67	19.4	25	5.6	23.04	1.18	-1.43	2.38	3.82	0.14	0.86	4.35
GLE	50.7106	-127.49	0	14.255	3.77558	0	3.77558	4	7.37	8.63	1.26	8.06	0.27	6.71	7.04	0.33	6.93	0.09	36.44	37.21	0.77	36.88	0.2	430.06	437.43	7.38	433.01	1.74	16.6	17.4	0.8	17.03	0.19	-2.5	-1	1.5	-1.75	0.4	18.4	19.2	0.8	18.78	0.22	2.93	3.93	1	3.54	0.24	12.72
GOL	48.485	-123.549	0	54.297	7.36865	0	7.36865	3	7.42	10.04	2.62	8.21	0.72	7.06	8.22	1.16	7.58	0.28	32.83	37.35	4.52	34.56	1.19	500.75	530.15	29.4	519.42	7.78	18.4	20.5	2.1	19.13	0.52	-3.6	-1.2	2.4	-2.79	0.59	21.5	22.4	0.9	21.93	0.22	1.98	4.72	2.73	2.85	0.76	13.87
HAB	51.5419	-119.302	475.517	107.615	10.3738	607.755	618.129	2	0.77	6.06	5.29	3.52	1.08	6.4	10.37	3.97	9.32	0.85	25.7	29.92	4.22	28.69	0.69	680.44	886.65	206.21	811.22	42.3	12.9	22.6	9.7	18.15	2.1	-15.1	-12	3.1	-14.32	0.61	24.9	36.8	11.9	32.47	2.58	-6.47	-4.22	2.25	-5.69	0.49	-0.77
HAR	50.1986	-118.993	632.364	194.743	13.955	732.153	746.108	1	1.29	6.62	5.34	3.1	1.39	7.06	11.27	4.21	9.2	1.28	27.57	33.84	6.27	31.08	1.93	678.01	839.69	161.68	746.27	43.11	13.8	21.8	8	17.01	2.2	-13.4	-11.6	1.8	-12.47	0.48	25.6	34.2	8.6	29.49	2.5	-5.9	14.88	20.78	-4	4.72	-0.95
HEY	50.5403	-125.664	0	34.5365	5.87677	98.3057	104.183	2	4.35	8.74	4.39	7.55	1.08	6.39	7.25	0.86	6.88	0.23	30.58	34.13	3.54	32.69	0.94	511.32	528.98	17.66	521.42	4.26	15.4	18.5	3.1	17.56	0.91	-5.5	-2.4	3.1	-3.49	0.98	20.7	21.6	0.9	21.05	0.21	1.48	4.27	2.78	2.68	0.56	12.02
HIC	49.2931	-121.72	18.013	10.4142	3.2271	136.354	139.581	2	5.87	9.83	3.96	8.28	1.17	6.27	7.58	1.32	7.13	0.42	27.61	31.86	4.26	30.23	1.32	575.44	589.07	13.63	581.53	3.68	17.9	21	3.1	19.86	0.93	-4.8	-2.8	2	-3.73	0.56	22.7	23.9	1.2	23.58	0.41	-0.1	3.4	3.5	1.95	1.04	13.55
HOD	49.1833	-121.8	16.1699	3.666	1.91468	122.888	124.803	3	9.9	10.08	0.18	10	0.08	7.61	8	0.39	7.76	0.14	31.7	32.79	1.09	32.16	0.37	581.66	584.41	2.75	583.09	1.04	20.9	21.1	0.2	20.98	0.07	-3.3	-3	0.3	-3.13	0.09	23.9	24.4	0.5	24.12	0.16	3.2	3.38	0.18	3.3	0.06	16.75
HOM	50.9311	-124.86	0	5720.22	75.6322	107.747	183.379	2	-4.43	8.67	13.09	0.89	2.25	0.01	12.58	12.57	8.56	1.99	0.03	38.18	38.15	30.06	5.17	574.43	879.42	304.99	704.73	55.26	8.4	20.6	12.2	15.21	2.22	-17.1	-4.8	12.3	-13.05	1.72	20	35.7	15.7	28.25	2.79	-9.53	12.92	22.45	-3.36	3.68	-8.63
HUG	53.7239	-128.782	0	50.7109	7.12116	103.526	110.647	2	2.1	7.28	5.19	4.73	1.44	4.71	6.65	1.94	5.98	0.53	22.97	31.44	8.47	27.05	2.26	506.88	620.26	113.37	572.38	30.23	13	17.4	4.4	15.4	1.19	-8.2	-3.5	4.7	-6.71	1.5	20.3	23.8	3.5	22.11	1	-0.78	4.15	4.93	1.29	1.43	8.9
INC	49.1703	-122.156	8.63316	0.38128	0.617479	92.9296	93.5471	2	10.1	10.1	0	10.1	0	7.71	7.71	0	7.71	0	33.51	33.51	0	33.51	0	551.09	551.09	0	551.09	0	21	21	0	21	0	-2	-2	0	-2	0	23	23	0	23	0	3.85	3.85	0	3.85	0	16.77
KAL	54.5203	-128.661	59.7669	2167.98	46.5616	122.382	168.944	3	-0.83	6.7	7.53	2.89	1.85	5	9.49	4.49	8.01	0.84	24.39	32.46	8.07	29.46	1.25	549.71	799.73	250.02	678.87	52.65	10.7	20.5	9.8	15.62	2.48	-15.9	-8.8	7.1	-11.57	0.95	20.5	32.2	11.7	27.18	2.6	-4.2	2	6.2	-1.33	1.31	-0.3
KAN	49.1992	-122.584	7.77067	53.7873	7.33398	52.0807	59.4146	2	5.75	10.1	4.35	8.8	1.05	6.58	8.04	1.47	7.65	0.31	29.35	34.51	5.16	32.95	1.12	555.52	567.73	12.21	559.91	3.59	17.7	21.1	3.4	20.14	0.9	-4.7	-2.2	2.5	-3.08	0.74	22.4	23.4	1	23.22	0.19	0.28	3.83	3.55	2.73	0.95	13.55
KAS	54.2931	-129.401	47.9366	244.055	15.6222	59.6679	75.2901	1	0.96	6.75	5.79	3.61	1.29	4.47	7.6	3.13	6.43	0.64	22.33	29.17	6.83	27.05	1.21	552.95	703.91	150.96	617.79	34.36	11.9	18.5	6.6	14.9	1.35	-11.2	-7.5	3.7	-8.84	0.67	20	26.5	6.5	23.73	1.5	-1.57	2.53	4.1	0.08	0.93	4.65
KAW	49.3864	-121.402	105.93	7.94395	2.8185	175.512	178.33	2	4.4	9.62	5.22	8.02	1.37	6.27	7.44	1.17	7.2	0.32	26.22	30.54	4.32	29.6	1.2	599.46	630.66	31.2	610.3	8.26	17.7	20.9	3.2	20.09	0.92	-6.2	-3.2	3	-4.22	0.89	23.9	24.7	0.8	24.31	0.23	-1.68	2.97	4.65	1.68	1.34	13.15
KEO	50.6775	-127.348	0	124.511	11.1585	0	11.1585	4	5.03	8.72	3.7	8.06	0.81	5.83	7.37	1.53	7.02	0.22	32.05	38	5.95	36.87	0.98	431.44	460.93	29.48	440.22	5.64	14.6	17.6	3	17.14	0.61	-4	-0.7	3.3	-1.91	0.69	18.2	19.6	1.4	19.05	0.25	0.9	4.13	3.23	3.47	0.74	10.4
KHU	53.0922	-128.489	0	299.561	17.3078	82.4006	99.7084	2	1.11	6.92	5.81	4.02	1.3	4.54	7.28	2.73	6.09	0.65	22.45	29.82	7.36	27.14	1.65	533.86	625.66	91.81	579.2	18.55	11.7	16.7	5	14.75	1.06	-9.5	-4.7	4.8	-7.64	0.97	19.3	24.6	5.3	22.39	1.09	-1.17	3.35	4.52	0.78	1.05	5.03
KIK	53.5325	-129.304	0	38.8338	6.23168	73.3594	79.5911	2	4.58	7.2	2.62	6.13	0.67	5.52	6.63	1.11	6.14	0.27	25.9	28.97	3.06	27.6	0.72	545.29	593.33	48.04	576.11	12.92	14.9	17.2	2.3	16.4	0.54	-6.7	-4.1	2.6	-5.86	0.55	20.9	23	2.1	22.26	0.55	1.42	4.02	2.6	2.75	0.6	11.25
KIL	53.3658	-128.494	0	138.596	11.7727	123.641	135.413	1	1.24	6.66	5.42	3.94	1.26	4.5	7.02	2.52	6.07	0.56	22.39	29.24	6.85	26.87	1.47	550.98	625.98	75	588.8	16.92	12.1	16.7	4.6	14.76	1.06	-8.9	-6.1	2.8	-7.78	0.61	19.9	24.1	4.2	22.54	0.93	-1.27	2.95	4.22	0.59	0.99	7.87
KIS	52.5786	-128.537	154.001	4.69892	2.1677	22.8961	25.0638	2	6.54	7.87	1.33	7.26	0.42	5.83	6.12	0.29	5.98	0.09	30.66	31.86	1.2	31.31	0.39	478.17	480.21	2.04	479.21	0.5	16.1	16.8	0.7	16.43	0.29	-3.1	-2.1	1	-2.66	0.35	18.9	19.2	0.3	19.09	0.11	4.1	5.15	1.05	4.59	0.39	12.72
KIT	54.0108	-128.662	0	1971.9	44.4061	136.862	181.268	2	-1.01	7.28	8.29	3.63	1.81	4.7	9.74	5.04	7.22	0.87	22.07	33.57	11.51	28.64	1.89	554.2	725.48	171.28	633.97	32.36	11.5	18.8	7.3	15.39	1.66	-14.5	-6.2	8.3	-9.75	1.39	20.2	30.1	9.9	25.14	1.7	-3.53	3.58	7.12	-0.05	1.48	-0.88
KLI	51.0922	-125.626	0	6053.41	77.8036	125.043	202.847	2	-3.2	8.17	11.38	1.13	1.97	1.98	13.05	11.07	9.14	1.99	9.14	37.77	28.63	31.35	4.3	551.02	870.96	319.94	711.68	60.97	8.6	20.1	11.5	15.54	2.24	-17.2	-3.9	13.3	-13.36	1.77	19.1	36.6	17.5	28.9	3.21	-8.92	12.9	21.82	-2.8	3.19	-6.82
KLU	60.1158	-137.036	610.436	251.174	15.8485	220.281	236.129	3	-3.02	-0.35	2.68	-1.39	0.62	6	11.19	5.19	9.55	1.17	23.53	28.35	4.82	27.05	0.9	714.64	1062.56	347.92	923.95	75.68	11.4	17.3	5.9	15.12	1.49	-23.3	-14.1	9.2	-20.09	1.89	25.5	40.6	15.1	35.21	3.35	-7.27	10.07	17.33	4.07	6.88	-5.75
KOO	49.0908	-125.725	0	32.0361	5.66004	22.029	27.6891	2	8.95	9.38	0.43	9.24	0.1	6.72	7.5	0.78	6.96	0.19	36.48	38.27	1.78	37.35	0.35	411.84	446.71	34.87	431.26	8.9	18.2	18.7	0.5	18.44	0.16	-1	0.4	1.4	-0.19	0.31	17.8	19.6	1.8	18.62	0.44	4.38	5.03	0.65	4.71	0.14	14.17
KWA	50.7811	-125.686	0	68.6488	8.28546	78.8408	87.1263	1	2.28	7.62	5.34	4.71	1.4	5.12	7.17	2.05	6.27	0.47	24.64	29.6	4.96	27.95	1.16	522.1	625.3	103.2	583.44	25.71	13.9	17.1	3.2	15.72	0.84	-8.7	-3.1	5.6	-6.71	1.32	20.1	24.5	4.4	22.43	1.14	-0.75	4.65	5.4	1.44	1.31	10.23
LAC	54.3017	-129.979	168.712	41.352	6.43055	50.5421	56.9727	1	3.73	6.77	3.05	5.29	0.8	5.49	6.78	1.28	6.3	0.33	26.03	30.05	4.03	28.47	0.98	538.07	589.35	51.28	563.7	13.6	14.2	16.7	2.5	15.61	0.66	-7.5	-5.3	2.2	-6.52	0.47	20.9	22.9	2	22.13	0.54	0.68	3.53	2.85	2.04	0.73	7.98
LAN	50.3269	-118.811	411.675	0.08787	0.296429	700.822	701.119	3	9.91	10.16	0.25	10.01	0	10.27	10.27	0	10.27	0	29.44	29.44	0	29.44	0	858.11	858.11	0	858.11	0	23.4	23.4	0	23.4	0	-11.5	-11.5	0	-11.5	0	34.9	34.9	0	34.9	0	16.12	16.12	0	16.12	0	3.38
LCA	49.0221	-122.694	24.6251	24.1285	4.91207	10.2251	15.1372	3	1.28	6.7	5.42	3.35	0.06	8.38	8.87	0.48	8.64	0.14	36.04	36.94	0.9	36.47	0.24	536.16	551.77	15.61	544.63	4.04	20.9	21.3	0.4	21.2	0.1	-2.8	-2.1	0.7	-2.5	0.17	23.2	24.1	0.9	23.7	0.25	3.83	4.28	0.45	4	0.1	16.53
LEM	51.4242	-120.201	387.743	553.742	23.5317	532.123	555.655	4	5.31	9.61	4.3	7.86	0.92	7.94	10.71	2.77	9.75	0.53	27.42	31.83	4.41	30.55	0.78	702.32	903.7	201.39	793.81	34.48	14.6	23.2	8.6	17.72	1.53	-15.1	-12.6	2.5	-14.19	0.44	27.2	37	9.8	31.91	1.65	-6.32	17.58	23.9	3.83	8.89	-2.97
LNG	49.7761	-124.371	0	126.955	11.2674	0	11.2674	2	0.92	7.12	6.2	3.57	1.02	5.65	7.72	2.07	7.18	0.42	26.78	34.09	7.31	31.97	1.59	533.7	580.4	46.7	559.7	9.19	16.6	20	3.4	18.85	0.83	-4.9	-1.9	3	-3.59	0.67	21.1	23.3	2.2	22.44	0.37	-0.35	3.85	4.2	1.95	0.98	12.7
LON	51.2342	-127.146	0	308.644	17.5683	52.2739	69.8422	2	0.97	5.35	4.38	2.62	1.83	4.62	8.02	3.4	6.46	0.64	24.39	34.57	10.18	29.53	1.96	481.11	646.53	165.42	558.41	35.63	12.3	17.9	5.6	15.16	1.12	-10.2	-2.4	7.8	-6.72	1.92	18.9	25.8	6.9	21.89	1.56	-1.75	5.73	7.48	1.13	1.79	7.1
LOU	51.1375	-120.128	387.021	521.905	22.8452	493.643	516.488	3	1.93	8.77	6.85	4.45	1.21	6.83	11.17	4.34	9.76	0.96	27.87	32.4	4.54	30.98	1.03	665.74	925.35	259.61	787.72	48.01	13.6	24	10.4	18.02	2.08	-14.3	-10.8	3.5	-13.45	0.6	24.5	38.1	13.6	31.47	2.58	-6.13	18.22	24.35	0.19	8.51	-3.87
LYO	51.8778	-119.309	571	65.4202	8.08828	651.678	659.766	3	0.57	8.48	7.9	4.2	1.17	7.13	10.44	3.32	8.51	1.04	26.28	29.25	2.97	27.53	0.84	732.87	895.64	162.77	787.07	48.56	13.6	21.7	8.1	16.38	2.41	-16	-13.5	2.5	-14.47	0.77	27.1	37.6	10.5	30.85	3.17	-7.17	-5.17	2	-6.42	0.53	-0.4
MAM	49.7333	-123.154	0	391.599	19.7889	0	19.7889	2	-0.62	9.71	10.33	4.28	2.14	4.85	8.93	4.08	7.29	0.76	24.01	33.08	9.07	29.98	1.75	570.95	693.14	122.19	617.41	27.74	13.2	20.7	7.5	16.3	1.64	-11.6	-2.7	8.9	-7.98	2.08	20.2	27.5	7.3	24.27	1.43	-5.88	3.25	9.13	-2.13	2.14	8.38
MAR	50.5336	-127.509	0	511.934	22.626	0	22.626	4	4.14	8.9	4.77	7.02	1.28	4.82	7.73	2.91	6.67	0.55	27.41	38.39	10.98	34.9	2.15	427.58	484.71	57.13	455.65	14.69	13.9	18.2	4.3	16.48	1.09	-5	-0.6	4.4	-2.6	1.16	17.6	20.6	3	19.08	0.63	-0.07	4.3	4.37	2.43	1.23	9.72
MCK	52.2889	-121.07	917.809	456.286	21.3609	846.632	867.993	4	-0.1	4.52	4.62	3.19	0.99	6.57	11.2	4.63	9.98	0.96	26.23	32.68	6.45	31.43	1.26	668.49	828.78	160.29	780	32.93	12.2	20.2	8	17.57	1.76	-14.9	-12	2.9	-14.11	0.47	24.7	34.9	10.2	31.68	2.1	-7.33	14.47	21.8	1.79	7.78	-1.87
MCL	52.1369	-128.147	0	2.85998	1.69115	0	1.69115	2	8.35	8.57	0.22	8.45	0.09	6.21	6.38	0.17	6.3	0.07	33.74	34.32	0.58	34.15	0.22	447.74	449.34	1.6	448.69	0.61	17.2	17.4	0.2	17.3	0.06	-1.3	-1	0.3	-1.16	0.12	18.3	18.6	0.3	18.46	0.1	5.83	6.03	0.2	5.92	0.08	14
MCN	51.2639	-118.946	362.934	54.9136	7.41037	575.801	583.211	3	0.9	6.94	6.04	4.02	1.89	6.69	10.27	3.58	9.05	1.11	25.64	30.29	4.65	28.04	1.06	703.7	886.3	182.6	818.06	60.43	13.5	23.2	9.7	18.78	3.19	-15.2	-12.3	2.9	-13.41	0.72	26.1	35.9	9.8	32.19	3.12	-6.52	-3.07	3.45	-5.1	1.1	-0.7
MER	53.5628	-132.875	96.6784	35.0649	5.92156	3.116	9.03756	4	5.78	7.79	2.01	6.92	0.51	4.28	5.29	1.02	4.87	0.24	27.94	32.07	4.13	30.68	0.99	385.72	399.13	13.42	393.74	3.17	14.9	16.4	1.5	15.77	0.41	-1.2	0.6	1.8	-0.11	0.4	15.3	16.5	1.2	15.88	0.29	4.27	5.93	1.67	5.14	0.43	10.5
MEZ	56.0236	-129.148	281.166	716.92	26.7754	233.12	259.896	3	-2.8	4.93	7.73	2.07	2.03	4.07	9.39	5.33	8.25	0.9	18.86	29.39	10.53	27.15	1.35	586.49	868.43	281.94	768.61	46.35	10.4	19.6	9.2	16.09	2.39	-17.4	-10	7.4	-14.23	1.3	20.4	34.6	14.2	30.32	2.49	-6.38	3	9.38	-2.19	1.96	-2.85
MGG	48.9847	-125.393	0	56.4217	7.51144	0	7.51144	2	6.78	9.33	2.54	8.29	0.68	6.29	6.97	0.67	6.74	0.16	33.38	35.74	2.36	34.73	0.6	451.26	482.88	31.62	464.24	7.11	16.9	18.9	2	18.14	0.5	-2.8	0	2.8	-1.25	0.66	18.7	20.1	1.4	19.39	0.35	2.02	4.6	2.58	3.51	0.67	13.2
MOM	51.3344	-119.424	418.451	455.337	21.3386	568.929	590.267	3	-0.24	7.2	7.44	3.14	1.43	5.33	10.68	5.34	8.94	1.23	23.29	31.35	8.06	28.92	1.65	657.71	874.63	216.92	781.79	51.06	11.6	22.6	11	17.27	2.57	-15.1	-11.2	3.9	-13.52	0.74	22.9	36.1	13.2	30.79	3.04	-6.92	-2.25	4.67	-5.62	0.74	-1.92
MOR	54.4106	-126.746	576.451	4405.92	66.3771	403.506	469.883	4	-0.13	-0.07	0.06	-0.1	0.01	8.68	8.74	0.06	8.71	0.03	29.33	29.34	0	29.34	0	749.61	752.68	3.08	751.15	1.54	13.8	13.9	0.1	13.85	0.05	-15.9	-15.8	0.1	-15.85	0.05	29.6	29.8	0.2	29.7	0.1	-4.58	-4.53	0.05	-4.56	0.02	-1.25
MSH	50.7167	-119.05	350.676	35.9169	5.99307	158.692	164.685	3	4.11	7.7	3.59	5.41	0.91	8.95	10.32	1.37	9.86	0.29	28.56	31.77	3.21	30.6	0.75	772.35	860.7	88.35	814.16	21.65	18.2	23.6	5.4	20.27	1.34	-12.5	-11.2	1.3	-11.98	0.31	30	34.9	4.9	32.24	1.17	-4.62	-2.13	2.48	-3.79	0.62	-0.17
MTI	52.3603	-127.722	0	21.2032	4.60469	0	4.60469	2	4.35	7.6	3.25	6.11	0.94	5.25	6.23	0.98	5.87	0.27	25.74	28.65	2.91	27.59	0.77	530.94	566.34	35.4	553.42	9.97	14.8	17.1	2.3	16.12	0.7	-6.2	-3.3	2.9	-5.13	0.75	20.2	21.9	1.7	21.25	0.49	1.23	4.38	3.15	2.77	0.87	11.05
NAH	50.8586	-128.008	0	233.225	15.2717	0	15.2717	4	6.45	8.7	2.24	7.7	0.47	5.82	7.84	2.02	6.96	0.32	34.59	39.6	5.01	37.18	0.94	404.49	440	35.51	425.19	5.71	15.8	17.5	1.7	16.75	0.34	-3	0.3	3.3	-1.97	0.56	16.8	19.8	3	18.72	0.43	2.5	6.2	3.7	3.88	0.82	11.68
NAN	49.1383	-123.896	0	847.807	29.1171	0	29.1171	4	4.08	10.15	6.07	7.29	1.39	6.18	8.63	2.45	7.74	0.47	29.89	37.12	7.23	33.88	1.41	510.94	566.25	55.31	547.83	9.03	15	21	6	18.45	1.34	-5.8	-1	4.8	-4.38	1.08	20.6	24	3.4	22.82	0.59	-0.82	4.75	5.57	1.55	1.25	11.38
NAT	49.1667	-122.458	8.93681	9.51405	3.08449	62.7721	65.8565	4	9.65	10.15	0.49	10.03	0.18	8.02	8.23	0.21	8.14	0.06	34.25	35	0.75	34.66	0.18	553.49	557.23	3.74	555.29	1.02	20.7	21.1	0.4	20.99	0.14	-2.9	-2.3	0.6	-2.5	0.19	23.3	23.6	0.3	23.49	0.09	3.3	3.87	0.57	3.71	0.18	16.42
NEE	51.6458	-126.687	0	383.114	19.5733	94.9343	114.508	2	0.53	8.08	7.55	3.18	1.56	5.59	8.57	2.98	7.48	0.61	27.11	33.63	6.52	30.83	1.14	525.36	660.51	135.14	604.72	27.79	12.4	19	6.6	15.24	1.27	-11	-4.5	6.5	-8.99	1.11	20.2	26.6	6.4	24.22	1.33	-2.18	4.47	6.65	-0.27	1.29	7.28
NEK	51.3997	-127.117	0	379.915	19.4914	52.9786	72.47	2	1.35	8.09	6.74	4.4	1.53	3.88	7.81	3.92	6.32	0.63	20.66	33.41	12.75	29.46	1.89	485.78	614.48	128.7	549.11	26.58	12.3	17.5	5.2	15.14	1.1	-9.2	-2.2	7	-6.29	1.39	18.7	24.8	6.1	21.43	1.32	-1.17	5.32	6.48	1.39	1.39	7.75
NIC	49.0581	-122.869	0	154.813	12.4424	0	12.4424	3	9.76	10.52	0.76	10.18	0.2	7.42	8.8	1.38	8.44	0.32	33.6	36.63	3.03	35.83	0.6	521.66	568.56	46.89	549.14	10.34	20.4	21.8	1.4	21.24	0.27	-2.9	-1.2	1.7	-2.3	0.42	21.9	24.1	2.2	23.54	0.58	3.6	4.62	1.02	4.08	0.25	16.45
NIM	50.5664	-126.982	0	1772.18	42.0973	0	42.0973	4	2.46	9.19	6.72	6.46	1.49	4.74	8.78	4.03	7.21	0.75	24.83	39.22	14.39	34.71	2.46	432.97	543.49	110.53	495.83	21.36	12.8	19	6.2	16.48	1.36	-6.9	-0.5	6.4	-4.25	1.24	17.8	23.2	5.4	20.73	1.03	-2.02	4.3	6.32	1.36	1.42	9.17
NIT	48.8214	-124.682	10.3141	438.002	20.9285	23.3841	44.3126	4	3.88	9.5	5.62	7.46	1.18	5.96	9.16	3.2	8.04	0.6	29.64	37.91	8.26	35.24	1.67	505.6	554.93	49.33	533.86	9.32	14.8	20.3	5.5	18.51	1.1	-5.7	-2.1	3.6	-4.27	0.73	20.1	24.3	4.2	22.78	0.72	-0.82	4.07	4.88	1.84	1.01	11.18
NOR	49.1731	-122.135	5.75709	113.523	10.6547	94.4854	105.14	2	4.45	10.01	5.57	6.59	1.21	5.62	7.74	2.13	6.86	0.48	25.88	33.51	7.63	29.98	1.54	553.24	591.62	38.38	578.37	7.6	16	21	5	18.03	1.1	-5.9	-2.1	3.8	-4.82	0.85	21.5	23.5	2	22.85	0.47	-1.22	3.78	5	0.54	1.07	12.27
OON	53.9472	-130.256	0	27.8654	5.27877	0	5.27877	2	5.63	7.56	1.93	7.06	0.6	5.99	7.13	1.14	6.75	0.32	30.88	35.02	4.13	33.73	1.12	470.31	487.82	17.51	481.29	3.48	15.3	17.1	1.8	16.57	0.5	-4.1	-2.5	1.6	-3.43	0.41	19.2	20.4	1.2	20	0.34	2.9	4.88	1.98	4.29	0.57	11.28
PAC	48.7983	-125.127	0	50.6634	7.11783	0	7.11783	2	6.76	9.49	2.73	8.74	0.69	6.39	7.17	0.78	6.86	0.2	33.63	37.28	3.66	36.11	0.85	406.98	482.59	75.61	444.83	19.16	17	18.6	1.6	18.13	0.38	-3	0.9	3.9	-0.87	0.99	17.4	20	2.6	19	0.72	1.85	5.23	3.38	4	0.83	13.2
PAL	53.0519	-132.032	0	84.5696	9.19617	28.9379	38.1341	4	4.99	7.96	2.97	7.16	0.78	4.31	5.84	1.53	5.51	0.35	27.62	33.77	6.15	32.43	1.32	402.05	420.59	18.54	412.73	4.79	14.1	17.1	3	16.22	0.77	-1.5	-0.1	1.4	-0.76	0.37	15.6	17.5	1.9	16.98	0.43	3.45	5.97	2.52	5.21	0.67	9.75
PAR	53.4883	-128.766	0	54.0167	7.3496	99.5362	106.886	2	3.78	6.96	3.18	5.38	0.87	5.15	6.36	1.21	5.9	0.29	24.64	27.71	3.07	26.7	0.8	539.92	597.18	57.26	577.38	13.58	14.4	17	2.6	15.8	0.68	-7.3	-4.9	2.4	-6.27	0.71	20.7	23.1	2.4	22.07	0.59	0.58	3.45	2.87	1.94	0.8	10.5
PHI	50.5683	-125.365	0	438.409	20.9382	74.1378	95.0761	2	-0.03	8.57	8.6	4.09	1.95	5	8.71	3.71	7.13	0.73	24.15	33.21	9.05	29.77	1.77	541.5	679.31	137.81	604.14	30.93	13	18.6	5.6	15.9	1.24	-11.5	-3.2	8.3	-8.01	1.65	20	27.4	7.4	23.9	1.43	-5.6	5.2	10.8	0.58	1.97	8.28
PIG	51.5983	-119.887	449.028	4535.18	67.3437	578.035	645.379	3	-3.98	6.53	10.52	1.57	2.15	3.74	10.88	7.13	8.37	1.26	18.62	31.16	12.55	27.49	1.53	601.55	945.02	343.47	789.74	60.43	9.6	23.3	13.7	15.84	2.92	-19.3	-10.5	8.8	-14.52	1.2	20.1	38.2	18.1	30.36	3.58	-11.38	17.33	28.72	-6.47	2.21	-8.2
POO	50.4353	-122.692	402.292	35.8344	5.98618	306.046	312.032	2	-0.41	6.56	6.97	2.87	2.15	5.96	11.13	5.18	8.93	1.44	26.96	33.8	6.84	31.63	1.57	593.97	806.13	212.16	703.04	61.73	11.8	21.2	9.4	16.62	2.82	-13.3	-9.9	3.4	-11.47	0.74	22.1	33.2	11.1	28.08	3.24	-6.32	-2.63	3.68	-4.75	1.01	7.4
POS	49.0917	-121.479	600.633	332.488	18.2342	154.526	172.76	2	0.12	6.63	6.51	3.58	1.46	5.41	9.47	4.06	7.9	0.82	24.04	33.67	9.64	31.06	1.59	581.93	687.88	105.94	642.34	22.75	12.4	18.5	6.1	16.23	1.28	-11	-6.5	4.5	-9.13	1.2	22	28.5	6.5	25.36	1.56	-5.05	0.32	5.37	-2.93	1.28	8.37
PUN	49.6958	-124.995	0	856.823	29.2715	2.50933	31.7809	4	1.51	9.67	8.16	6.76	1.99	5.25	9.04	3.79	7.55	0.71	25.86	36.46	10.6	33.19	1.96	521.9	596.73	74.83	550.38	10.51	12.4	20.6	8.2	17.76	1.92	-8.1	-2	6.1	-4.93	1.37	20.2	24.9	4.7	22.7	0.88	-3.23	3.83	7.07	1.05	1.78	8.75
QUA	50.6997	-127.48	0	96.8554	9.84152	0	9.84152	4	6.99	8.78	1.8	8.04	0.46	6.71	7.11	0.4	6.91	0.07	36.02	37.61	1.59	36.74	0.28	429.76	442.13	12.37	435.33	2.34	16.3	17.7	1.4	17.17	0.36	-2.8	-0.7	2.1	-1.63	0.56	18.3	19.3	1	18.79	0.22	2.63	4.25	1.62	3.6	0.41	12.37
QUI	50.0375	-125.294	27.7266	272.33	16.5024	11.835	28.3374	3	3.34	9.33	6	7.53	1.4	5.65	9.07	3.42	8.19	0.62	28.83	36.61	7.78	34.9	1.38	516.14	570.98	54.84	554.36	10.14	13.7	19.9	6.2	18.45	1.39	-7.3	-2.7	4.6	-4.97	1.08	19.6	24.8	5.2	23.43	0.91	-1.67	3.5	5.17	1.66	1.17	10.33
QUT	50.6997	-127.48	0	96.8554	9.84152	0	9.84152	4	6.99	8.78	1.8	8.04	0.46	6.71	7.13	0.43	6.91	0.07	36.02	37.74	1.72	36.75	0.29	429.76	442.13	12.37	435.26	2.41	16.3	17.7	1.4	17.16	0.36	-2.8	-0.7	2.1	-1.63	0.56	18.3	19.3	1	18.79	0.22	2.63	4.25	1.62	3.6	0.41	12.37
RAI	49.1784	-122.135	9.7536	0.70281	0.838338	94.4854	95.3237	2	9.73	9.85	0.11	9.79	0.06	7.63	7.67	0.04	7.65	0.02	33.04	33.23	0.18	33.13	0.09	553.24	554.42	1.18	553.83	0.59	20.8	20.9	0.1	20.85	0.05	-2.3	-2.2	0.1	-2.25	0.05	23.1	23.1	0	23.1	0	3.5	3.62	0.12	3.56	0.06	16.47
ROB	49.3378	-124.982	78.7629	447.78	21.1608	70.8868	92.0476	2	2.15	9.38	7.23	6.93	1.71	4.97	9.07	4.1	7.37	0.94	25.91	36.86	10.94	32.48	2.36	503.08	579.84	76.75	549.22	16.87	13.3	20.4	7.1	17.99	1.9	-7.2	-2.8	4.4	-4.61	0.88	19.2	24.7	5.5	22.6	1.31	-2.22	3.4	5.62	1.21	1.36	9.85
ROS	49.4667	-124.779	0	42.4397	6.51457	0	6.51457	4	4.07	8.96	4.9	6.27	1.32	5.63	7.68	2.05	6.57	0.49	28.05	34.77	6.72	30.76	1.45	528.36	552.39	24.04	536.89	7.31	14.7	19.8	5.1	16.96	1.29	-5.5	-2.3	3.2	-4.38	0.72	20	22.4	2.4	21.34	0.63	-0.92	3.7	4.62	0.65	1.04	11.25
SAJ	48.5597	-124.399	0	672.913	25.9406	0	25.9406	3	5.29	9.44	4.15	7.4	0.99	6.36	9.58	3.23	7.74	0.6	31.32	38.27	6.94	35.07	1.32	427.96	562.55	134.59	517.25	21.8	16	20.2	4.2	18.19	0.79	-5.6	0.1	5.7	-3.88	1.19	18.3	25.1	6.8	22.06	1.13	0.08	4.85	4.77	1.93	0.99	11.4
SAL	50.71	-119.306	347.594	1554.97	39.4331	593.924	633.357	4	1.24	8.02	6.78	4.45	1.48	7.61	12.01	4.4	10.26	0.85	28.03	33.79	5.76	31.63	1.05	674.96	897.76	222.8	806.42	43.69	14.3	24.2	9.9	19.35	2.23	-14.9	-11.2	3.7	-13.08	0.71	25.5	37	11.5	32.42	2.31	-5.92	15.35	21.27	0.55	8.13	-2.9
SAN	54.0272	-131.997	0	158.291	12.5814	0	12.5814	3	7.55	7.88	0.33	7.68	0.06	6.07	7.3	1.23	6.68	0.35	33.75	37.16	3.41	35.51	0.96	420.7	448.6	27.9	435.52	7.84	16.7	17.3	0.6	17.02	0.14	-2.5	-1	1.5	-1.78	0.38	17.9	19.7	1.8	18.8	0.49	5.38	5.92	0.53	5.57	0.11	10.83
SAR	48.8983	-125.003	0	187.929	13.7087	0	13.7087	4	6.09	9.47	3.38	7.8	0.85	6.17	7.73	1.56	6.99	0.36	31.52	35.47	3.95	34.11	0.81	436.9	525.27	88.37	489.29	20.41	16.6	19	2.4	18	0.57	-4.6	0.1	4.7	-2.48	1.09	18.2	22.2	4	20.48	0.91	0.85	4.72	3.87	2.67	0.94	12.85
SER	49.0831	-122.85	0	119.26	10.9206	0	10.9206	3	10.05	10.52	0.47	10.28	0.11	7.35	8.49	1.14	8.03	0.32	32.53	36.29	3.76	34.84	0.99	520.92	567.32	46.4	548.47	9.75	20.6	21.6	1	21.22	0.21	-2.3	-1	1.3	-1.83	0.27	21.7	23.6	1.9	23.05	0.4	3.85	4.75	0.9	4.24	0.18	16.63
SEY	49.3019	-123.024	0	176.588	13.2886	0	13.2886	2	2.81	9.69	6.88	6.06	1.59	5.28	7.74	2.46	6.93	0.53	25.48	33.59	8.11	30.59	1.73	537.91	616.4	78.49	570.78	11.14	14.4	20.7	6.3	17.25	1.45	-8.3	-1.3	7	-5.37	1.31	20.7	24.1	3.4	22.62	0.59	-3.05	4.18	7.23	0.19	1.45	10.85
SHN	48.6556	-123.559	0	111.441	10.5566	0	10.5566	2	7.39	9.82	2.43	8.97	0.61	7.17	8.28	1.12	7.93	0.26	33.03	36.34	3.32	35.26	0.78	511.67	537.17	25.5	528.89	4.17	18.4	20.5	2.1	19.8	0.51	-3.7	-1.7	2	-2.68	0.4	21.7	23	1.3	22.48	0.29	1.97	4.42	2.45	3.35	0.58	13.92
SHO	50.0683	-123.343	148.81	13.0172	3.60793	98.7992	102.407	2	0.83	8.17	7.34	3.05	2.01	7.77	9.34	1.57	8.66	0.51	31.1	34.6	3.5	33.05	1.16	626.04	651.29	25.25	640.78	8.23	14.4	20.3	5.9	16.16	1.52	-11.1	-7.1	4	-10.02	1.05	24.7	27.4	2.7	26.18	0.84	-5.38	0.77	6.15	-3.79	1.71	9.15
SHW	53.6704	-130.131	16	26.6714	5.16444	37.0866	42.251	2	6.84	7.71	0.87	7.53	0.02	6.96	7.26	0.3	7.19	0.06	34.11	35.19	1.08	34.95	0.19	481.18	494.03	12.85	490.51	3.15	16.7	17.4	0.7	17.27	0.14	-3.7	-3	0.7	-3.29	0.15	20.2	20.7	0.5	20.56	0.13	4.13	4.98	0.85	4.78	0.14	12.97
SID	49.2097	-122.011	11	6.26493	2.50298	106.312	108.815	4	0.12	6.63	6.51	3.58	1.7	5.75	7.71	1.96	7.05	0.65	26.26	32.83	6.58	30.39	2.19	563.3	589.68	26.38	578.76	8.99	17	21	4	19.28	1.38	-4.9	-2.3	2.6	-3.88	0.95	21.9	23.7	1.8	23.16	0.56	-0.85	3.63	4.48	1.47	1.56	12.87
SIL	49.1331	-122.358	3.51072	11.4877	3.38935	71.6803	75.0697	2	8.85	10.17	1.32	9.6	0.25	7.67	8.02	0.35	7.91	0.09	32.9	34.55	1.65	33.8	0.41	553.18	563.69	10.51	559.92	2.86	20.2	21	0.8	20.69	0.2	-3.1	-2.2	0.9	-2.71	0.22	23.2	23.5	0.3	23.4	0.09	2.73	3.82	1.08	3.33	0.26	15.92
SIN	51.0764	-119.787	441.459	194.917	13.9613	534.989	548.95	3	1.64	6.67	5.03	4.13	1.09	8.13	10.93	2.79	10.11	0.57	29.79	31.91	2.12	31.03	0.49	712.1	878.91	166.81	811.77	37.1	15.1	23	7.9	18.98	1.71	-14.4	-12.2	2.2	-13.62	0.44	27.3	36.3	9	32.59	1.95	-6.03	-3.5	2.53	-5.17	0.55	-3.02
SLI	49.8953	-124.606	0	46.6484	6.82996	0	6.82996	2	4.95	9.48	4.53	7.31	1.43	5.81	7.23	1.42	6.81	0.36	27.92	33.73	5.81	31.18	1.34	516.16	564.7	48.54	550.8	9.35	15.8	19.7	3.9	18.23	1.23	-5.4	-1.3	4.1	-3.61	1.08	20.8	22.4	1.6	21.84	0.4	-0.55	4.3	4.85	1.64	1.39	12.23
SLL	52.3978	-126.537	56.4495	160.097	12.6529	124.662	137.315	2	0.05	7.33	7.28	2.86	1.69	5.02	9.5	4.48	8.17	0.91	24.47	33.24	8.77	30.87	1.59	567.78	715.34	147.56	656.77	33.18	11.8	19.4	7.6	15.78	1.59	-12.9	-7.7	5.2	-10.62	0.91	20.5	29.1	8.6	26.4	1.79	-2.7	3.03	5.73	-0.81	1.27	0
SNO	52.3797	-126.639	27.7506	38.1593	6.17732	116.387	122.565	2	0.13	7.01	6.88	2.88	1.87	5.06	8.69	3.63	7.51	0.9	22.89	31.38	8.49	29.2	1.82	595.31	710.15	114.85	655.09	27.03	12	18.7	6.7	15.4	1.52	-12.3	-7.9	4.4	-10.22	1.2	21.7	28.2	6.5	25.62	1.65	-3.05	2.63	5.68	-1.04	1.49	6.65
SOO	48.3839	-123.699	0	338.105	18.3876	0	18.3876	3	6.16	10.07	3.91	7.99	0.95	7.4	8.68	1.28	8.04	0.27	33.48	40.17	6.68	35.93	1.39	450.43	540.45	90.02	520.23	19.21	17.3	20.2	2.9	18.93	0.75	-5.4	-0.4	5	-3.48	1.07	19.8	23.4	3.6	22.4	0.62	0.78	5.23	4.45	2.59	1.04	12.67
SPU	50.1461	-121.02	572.59	767.134	27.6972	348.715	376.412	2	0.49	7.57	7.08	3.32	1.33	6.09	10.19	4.1	8.48	0.6	26.84	32.81	5.97	30.73	0.82	621.9	798.68	176.78	695.03	30.3	13	21.9	8.9	16.68	1.51	-12.3	-9.5	2.8	-10.9	0.41	22.7	33.1	10.4	27.58	1.59	-5.45	-1.87	3.58	-4.16	0.73	-2.85
SQA	49.2325	-121.996	358.391	6.4961	2.54874	114.712	117.261	4	4.42	9.65	5.23	7.66	1.18	6.53	7.75	1.23	7.36	0.36	28.62	32.7	4.08	31.35	1.24	571.11	585.71	14.6	577.04	5.07	17.8	20.9	3.1	19.85	0.96	-5	-2.8	2.2	-3.62	0.75	22.8	23.7	0.9	23.47	0.25	0.02	3.38	3.37	2.22	1.1	13.73
STA	49.1717	-122.424	3.36528	1001.06	31.6396	65.2427	96.8822	2	-0.02	10.14	10.16	5.89	2.56	5.08	9.21	4.12	7.87	0.57	23.53	34.66	11.13	31.46	1.47	550.1	711.41	161.31	615.43	38.33	13	21.2	8.2	17.98	2.01	-12.3	-2.1	10.2	-7.04	2.77	21.6	29.3	7.7	25.02	1.49	-6.13	3.87	10	-0.61	2.71	8.6
STE	50.6019	-127.572	0	26.6335	5.16076	39.0736	44.2343	4	8.23	8.89	0.65	8.63	0.13	6.66	6.97	0.31	6.8	0.08	36.28	36.88	0.6	36.6	0.13	431.38	447.55	16.17	437.93	4.03	17.4	18	0.6	17.71	0.1	-1.5	-0.5	1	-0.88	0.24	18.3	19	0.7	18.59	0.2	3.68	4.35	0.67	4.1	0.15	13.65
SUS	56.3169	-127.364	601.039	3713.18	60.9359	468.963	529.899	4	-3.4	1.75	5.15	-1.05	1.07	6.04	10.78	4.74	9.27	0.83	23.69	28.71	5.01	26.91	0.7	720.22	1021.75	301.52	899.48	57.61	10.7	19.1	8.4	14.85	1.57	-21.8	-14.7	7.1	-19.55	1.24	25.5	40.4	14.9	34.4	2.64	4.18	12.15	7.97	8.91	1.13	-8.78
TAS	52.8581	-132.084	0	27.5467	5.2485	0	5.2485	3	5.57	8	2.42	6.7	0.69	4.96	5.74	0.78	5.44	0.21	30.42	33.73	3.31	32.33	0.95	402.77	412.97	10.2	407.97	2.53	14.8	16.9	2.1	15.87	0.6	-1.7	0.1	1.8	-0.95	0.5	16.3	17.2	0.9	16.82	0.19	3.92	6.05	2.13	4.92	0.62	10.42
TEN	49.8242	-123.149	167.489	0.49481	0.703427	60.956	61.6594	2	9.01	9.01	0	9.01	0	7.93	7.93	0	7.93	0	32.78	32.78	0	32.78	0	591.24	591.24	0	591.24	0	20.2	20.2	0	20.2	0	-4	-4	0	-4	0	24.2	24.2	0	24.2	0	2.27	2.27	0	2.27	0	15.97
THO	52.3681	-126.702	83.6644	75.9791	8.7166	113.382	122.098	4	-0.39	7.26	7.65	2.55	1.89	5.17	8.63	3.47	7.34	0.87	22.96	31.47	8.51	28.82	2.06	607.76	705.41	97.65	655.18	24.95	12.4	18.2	5.8	15.36	1.46	-12	-6.3	5.7	-10.02	1.19	22.4	27.9	5.5	25.38	1.43	-3.25	3.23	6.48	-1.04	1.53	6.82
THR	48.9664	-125.563	0	4.48509	2.1178	0	2.1178	4	8.38	9.37	0.99	9.19	0.36	6.88	7.15	0.27	7.03	0.09	37.63	38.34	0.71	38.12	0.26	413.05	433.75	20.7	422.3	6.99	18	18.5	0.5	18.36	0.2	-1	0.4	1.4	-0.09	0.49	18	19	1	18.44	0.32	3.93	5.08	1.15	4.71	0.42	13.67
TLE	53.6186	-131.933	0	335.122	18.3063	0	18.3063	4	6.28	7.92	1.64	7.54	0.36	5.58	6.87	1.28	6.3	0.22	32.46	36.14	3.68	34.53	0.6	413.31	440.24	26.93	429.37	5.72	15.5	17.3	1.8	16.89	0.32	-2.4	-0.6	1.8	-1.35	0.32	17.2	19	1.8	18.25	0.35	4.32	5.87	1.55	5.47	0.31	10.58
TOB	54.9406	-127.319	424.652	110.277	10.5013	318.119	328.62	4	-0.29	-0.29	0	-0.29	0	7.38	7.38	0	7.38	0	28.84	28.84	0	28.84	0	676.91	676.91	0	676.91	0	12.1	12.1	0	12.1	0	-13.5	-13.5	0	-13.5	0	25.6	25.6	0	25.6	0	-4.32	-4.32	0	-4.32	0	-2.4
TRE	49.6441	-124.93	0	77.546	8.80602	0	8.80602	4	4.62	9.39	4.77	7.54	1.27	6.53	8.42	1.88	7.72	0.59	30.65	35.82	5.17	33.82	1.65	533.95	562.51	28.56	548.5	9.23	15.7	20.1	4.4	18.46	1.25	-5.7	-2.9	2.8	-4.33	0.65	21.3	23.6	2.3	22.79	0.68	-0.5	3.35	3.85	1.67	1.04	11.93
TSE	55.2209	-129.103	34.9301	605.187	24.6005	123.158	147.758	3	-0.94	6.29	7.23	2.61	1.77	4.25	9.54	5.29	7.87	0.91	22.61	32.35	9.74	29.6	1.32	534.25	757.23	222.98	663.78	49.33	10.4	20.1	9.7	15.19	2.3	-14.2	-8.3	5.9	-11.37	0.91	18.8	31.2	12.4	26.56	2.59	-4.07	1.45	5.52	-1.44	1.21	-0.83
TSU	50.7308	-127.494	0	57.3493	7.57293	0	7.57293	4	6.72	8.71	1.99	7.67	0.44	6.7	7.04	0.34	6.96	0.06	35.91	37.46	1.55	36.59	0.37	429.04	444	14.95	438.03	3.91	16	17.5	1.5	16.78	0.35	-3.1	-0.7	2.4	-2.24	0.54	18.2	19.3	1.1	19.02	0.24	2.38	4.85	2.47	3.28	0.48	12
TYL	52.8475	-128.781	0	32.4275	5.69452	26.7538	32.4483	2	5.06	7.83	2.77	6.59	0.75	5.45	6.51	1.06	6.1	0.26	27.42	32.02	4.6	30.4	1.18	501.45	543.42	41.97	515.16	9.18	14.9	16.9	2	16.19	0.55	-5.2	-2.7	2.5	-3.88	0.6	19.4	21	1.6	20.07	0.33	2.23	4.8	2.57	3.73	0.71	11.52
UKE	49.1364	-125.668	0	544.835	23.3417	26.6282	49.9699	4	3.81	10.16	6.35	7.76	1.62	5.18	7.94	2.76	6.83	0.46	27	39.26	12.27	33.98	2.15	407.21	536	128.79	484.5	28.35	14.3	19.7	5.4	17.94	1.19	-5.2	1.1	6.3	-2.18	1.76	17.6	22.9	5.3	20.11	1.04	-0.78	5.75	6.53	2.86	1.8	10.87
UPB	50.3061	-122.606	212.097	665.986	25.8067	279.596	305.403	2	-0.89	8.12	9.01	2.34	2.27	5.56	11.24	5.68	9.09	1.12	25.49	34.82	9.32	31.27	1.61	591.54	807.99	216.45	714.19	44.45	11.7	22.3	10.6	16.32	2.58	-15.3	-9.4	5.9	-12.69	1.43	21.7	33.4	11.7	29	2.43	-7.58	-1.02	6.57	-5.43	1.64	7.45
UPT	49.2286	-122.768	3.30579	1593.27	39.9158	36.7826	76.6983	2	-0.91	10.45	11.36	5.47	2.91	5.24	9.71	4.47	7.74	0.71	22.4	35.03	12.63	31.3	2.12	550.34	767.8	217.45	611.31	42.67	12.2	21.6	9.4	17.49	2.2	-13.4	-1.5	11.9	-7.25	2.94	20.5	30.8	10.3	24.73	1.66	-6.9	4.17	11.07	-0.94	3.08	7.82
WAC	53.1376	-128.977	9	24.1786	4.91718	44.7004	49.6175	2	4.88	7.69	2.81	6.32	0.71	5.26	6.2	0.94	5.87	0.27	26.14	29.65	3.51	28.22	0.97	519.21	555.3	36.09	536.82	8.66	14.9	17.2	2.3	16.1	0.63	-5.6	-3.4	2.2	-4.7	0.56	19.9	21.5	1.6	20.8	0.37	1.92	4.58	2.67	3.23	0.71	11.48
WAS	50.6044	-127.42	0	28.6023	5.34811	0	5.34811	4	8.12	8.75	0.64	8.55	0.13	6.9	7.23	0.33	7.09	0.08	36.82	37.94	1.11	37.41	0.29	437.46	443.69	6.24	440.21	1.36	17.3	17.8	0.5	17.67	0.1	-1.7	-0.9	0.8	-1.29	0.16	18.7	19.2	0.5	18.96	0.11	3.53	4.13	0.6	3.98	0.13	13.57
WAU	50.5881	-127.418	0	137.669	11.7333	0	11.7333	4	4.58	8.87	4.29	7.67	1.27	5.77	7.69	1.92	7.09	0.38	31.91	38.65	6.75	36.76	1.58	436.78	469.61	32.82	443.65	6.43	14.2	17.9	3.7	16.86	1.06	-4.6	-0.8	3.8	-2.41	0.94	18.1	19.9	1.8	19.27	0.3	0.23	4.25	4.02	3.08	1.16	10.03
WHO	49.1733	-122.46	17.7016	14.9794	3.87032	62.6397	66.5101	2	7.05	9.93	2.88	8.8	0.71	7.41	7.92	0.52	7.74	0.13	32.07	34.01	1.94	33.23	0.46	553.8	564.53	10.73	558.91	3.1	18.6	21	2.4	20.14	0.64	-4.5	-2.3	2.2	-3.16	0.6	23.1	23.5	0.4	23.3	0.09	1.15	3.67	2.52	2.75	0.64	14.02
WID	49.3478	-122.646	8.46224	72.9291	8.53986	55.8204	64.3602	2	2.74	9.71	6.97	6.67	1.75	6.12	8.02	1.9	7.45	0.43	27.68	33.86	6.19	31.41	1.55	562.02	626.37	64.35	583.14	15.7	15.1	20.5	5.4	18.04	1.54	-8.8	-3	5.8	-5.69	1.54	22	25	3	23.73	0.61	-2.43	3.45	5.88	0.68	1.65	11.57
WOR	49.1764	-122.143	57.5583	0.02406	0.155113	94.4443	94.5994	2	9.85	9.85	0	9.85	0	7.67	7.67	0	7.67	0	33.23	33.23	0	33.23	0	553.24	553.24	0	553.24	0	20.9	20.9	0	20.9	0	-2.2	-2.2	0	-2.2	0	23.1	23.1	0	23.1	0	3.62	3.62	0	3.62	0	16.57
YAK	53.6569	-132.206	0	507.663	22.5314	50.6409	73.1723	3	5.27	8.02	2.76	7.34	0.59	4.38	6.92	2.55	6.19	0.56	28.04	36.38	8.33	34.26	1.71	399.51	444.55	45.05	424.6	11.68	14.4	17.4	3	16.61	0.64	-2.3	-0.5	1.8	-1.41	0.33	15.6	19.1	3.5	18.02	0.78	3.67	5.88	2.22	5.29	0.47	10.08
SPU	50.1461	-121.02	572.59	767.134	27.6972	348.715	376.412	2	0.49	7.57	7.08	3.32	1.33	6.09	10.19	4.1	8.48	0.6	26.84	32.81	5.97	30.73	0.82	621.9	798.68	176.78	695.03	30.3	13	21.9	8.9	16.68	1.51	-12.3	-9.5	2.8	-10.9	0.41	22.7	33.1	10.4	27.58	1.59	-5.45	-1.87	3.58	-4.16	0.73	-2.85
[truncated: 54 more columns]

## Sheet: Table S3_Fst_BC
Table S3. Pirwise Fst values between sampling locaitons in the BC region. All Fst estimates were significant (p < 0.001) with 500 bootstrap replicates except for POO-UPB (p = 0.156).
		LCA	NIC	SER	BIR	POO	UPB	ASH	CAP	CHA	MAM	SEY	SHO	TEN	LNG	SLI	HEY	KWA	PHI	BIQ	CHM	CHS	COW	GOL	NAN	PUN	QUI	ROS	SHN	SOO	TRE	NIM	CLU	GLE	KEO	MAR	NAH	QUA	QUT	STE	TSU	WAS	WAU	NIT	PAC	SAJ	SAR	CON	MGG
	LCA	NA	0.0153	0.015	0.0625	0.0602	0.0563	0.0407	0.03	0.0331	0.0254	0.028	0.0241	0.0273	0.0324	0.0377	0.0399	0.0313	0.0232	0.0248	0.0191	0.0272	0.0239	0.0231	0.0221	0.0201	0.0267	0.0251	0.0238	0.0346	0.0211	0.0357	0.0309	0.0401	0.0328	0.0624	0.028	0.0337	0.0409	0.0388	0.0315	0.0361	0.0428	0.0415	0.0296	0.0279	0.0309	0.0444	0.048
	NIC	0.0153	NA	0.0145	0.0782	0.0764	0.0744	0.0589	0.0468	0.0494	0.0424	0.045	0.0415	0.045	0.0489	0.0539	0.058	0.0489	0.0396	0.0416	0.0365	0.0437	0.0411	0.0406	0.039	0.0361	0.044	0.0415	0.0405	0.0511	0.038	0.0535	0.0482	0.0582	0.0504	0.0805	0.0458	0.0513	0.0581	0.0555	0.0489	0.0539	0.0605	0.0582	0.048	0.0463	0.0481	0.0616	0.0657
	SER	0.015	0.0145	NA	0.0778	0.0754	0.0721	0.0581	0.0458	0.0486	0.0415	0.0444	0.0408	0.044	0.0474	0.0535	0.0564	0.0488	0.039	0.0399	0.0344	0.0419	0.0395	0.039	0.0372	0.0351	0.0423	0.0397	0.0399	0.0496	0.0369	0.0513	0.0462	0.0554	0.0481	0.0777	0.0443	0.0492	0.0561	0.0535	0.0475	0.0521	0.0586	0.0568	0.0458	0.0444	0.046	0.0596	0.0638
	BIR	0.0625	0.0782	0.0778	NA	0.0034	0.0057	0.0829	0.0702	0.074	0.0649	0.0687	0.0631	0.0661	0.0731	0.0822	0.0823	0.0691	0.0615	0.0686	0.0634	0.0714	0.0691	0.0698	0.0669	0.0635	0.0705	0.0693	0.0684	0.0787	0.0654	0.0778	0.0714	0.0806	0.0718	0.102	0.0674	0.0738	0.0778	0.0764	0.076	0.0749	0.0807	0.0793	0.0704	0.0688	0.07	0.0826	0.0866
	POO	0.0602	0.0764	0.0754	0.0034	NA	0.0005	0.0812	0.0674	0.0716	0.0626	0.0667	0.061	0.0636	0.0704	0.0802	0.0802	0.0667	0.0598	0.0668	0.0615	0.0698	0.0667	0.0674	0.0644	0.0614	0.0679	0.0671	0.0664	0.0767	0.0631	0.0757	0.0699	0.0792	0.0708	0.1001	0.0653	0.072	0.0763	0.0741	0.0736	0.0728	0.079	0.0774	0.0681	0.0664	0.0678	0.0803	0.0838
	UPB	0.0563	0.0744	0.0721	0.0057	0.0005	NA	0.0777	0.0642	0.0689	0.0594	0.0636	0.0574	0.0602	0.0676	0.0775	0.0756	0.0642	0.0563	0.0632	0.0577	0.0659	0.0629	0.064	0.0607	0.0583	0.0651	0.0634	0.0627	0.0723	0.0593	0.072	0.0653	0.0756	0.0667	0.0949	0.0598	0.0682	0.0724	0.0706	0.0662	0.0672	0.0753	0.0739	0.0643	0.0632	0.0642	0.0767	0.0812
	ASH	0.0407	0.0589	0.0581	0.0829	0.0812	0.0777	NA	0.0404	0.0457	0.0212	0.0378	0.0196	0.0228	0.0476	0.051	0.0482	0.034	0.0272	0.0406	0.0378	0.0453	0.0429	0.0427	0.0408	0.0369	0.043	0.0427	0.0434	0.0522	0.037	0.0497	0.0427	0.0525	0.0445	0.0721	0.0412	0.046	0.0523	0.051	0.0419	0.0458	0.0551	0.0538	0.0432	0.0426	0.0442	0.0553	0.0598
	CAP	0.03	0.0468	0.0458	0.0702	0.0674	0.0642	0.0404	NA	0.0279	0.0251	0.0131	0.0233	0.0274	0.0377	0.0439	0.0438	0.0317	0.0248	0.0317	0.027	0.0353	0.0333	0.0335	0.0303	0.0271	0.0331	0.0323	0.0336	0.0421	0.0277	0.0416	0.0359	0.0461	0.0381	0.0677	0.0335	0.0398	0.0464	0.0437	0.0378	0.0414	0.0484	0.0454	0.0356	0.0338	0.0365	0.0475	0.0515
	CHA	0.0331	0.0494	0.0486	0.074	0.0716	0.0689	0.0457	0.0279	NA	0.0295	0.0265	0.0278	0.0312	0.0406	0.0472	0.0463	0.0367	0.0283	0.0345	0.0303	0.0385	0.0352	0.0358	0.0331	0.03	0.0363	0.0342	0.0355	0.0444	0.0309	0.0442	0.0385	0.048	0.0408	0.0696	0.0366	0.0416	0.0484	0.0458	0.0409	0.044	0.0508	0.0483	0.0382	0.0375	0.0391	0.0496	0.0538
	MAM	0.0254	0.0424	0.0415	0.0649	0.0626	0.0594	0.0212	0.0251	0.0295	NA	0.0211	0.0047	0.0035	0.0293	0.0348	0.0324	0.0186	0.0115	0.0255	0.0213	0.029	0.026	0.0268	0.0238	0.0204	0.0262	0.0255	0.027	0.0349	0.0213	0.0339	0.0289	0.0372	0.031	0.0575	0.0243	0.0317	0.0373	0.0353	0.0296	0.0328	0.0392	0.0383	0.0284	0.0269	0.0286	0.0404	0.0446
	SEY	0.028	0.045	0.0444	0.0687	0.0667	0.0636	0.0378	0.0131	0.0265	0.0211	NA	0.0202	0.0236	0.0343	0.0406	0.0422	0.029	0.0218	0.0278	0.0242	0.0325	0.029	0.03	0.0267	0.0235	0.0299	0.0293	0.0298	0.0391	0.0247	0.0382	0.0337	0.0432	0.0359	0.0652	0.0306	0.037	0.0429	0.0408	0.0347	0.0383	0.045	0.0428	0.0327	0.0307	0.0335	0.0462	0.0486
	SHO	0.0241	0.0415	0.0408	0.0631	0.061	0.0574	0.0196	0.0233	0.0278	0.0047	0.0202	NA	0.0068	0.0276	0.0337	0.0311	0.017	0.0096	0.0237	0.0198	0.0272	0.0251	0.0255	0.0221	0.0191	0.0255	0.0239	0.0261	0.0342	0.0192	0.0328	0.0272	0.0359	0.0288	0.058	0.0228	0.0303	0.0364	0.0346	0.0279	0.0316	0.0392	0.0374	0.0268	0.0256	0.0269	0.0385	0.0426
	TEN	0.0273	0.045	0.044	0.0661	0.0636	0.0602	0.0228	0.0274	0.0312	0.0035	0.0236	0.0068	NA	0.0308	0.0369	0.0355	0.0202	0.014	0.0277	0.0237	0.0325	0.0289	0.0291	0.026	0.0228	0.0283	0.0278	0.0295	0.0377	0.0228	0.0361	0.0303	0.0392	0.0331	0.06	0.0261	0.0336	0.0393	0.0375	0.0315	0.0346	0.0413	0.0402	0.0303	0.0288	0.0307	0.0422	0.0471
	LNG	0.0324	0.0489	0.0474	0.0731	0.0704	0.0676	0.0476	0.0377	0.0406	0.0293	0.0343	0.0276	0.0308	NA	0.0284	0.0437	0.0355	0.0266	0.0279	0.0246	0.0321	0.029	0.0315	0.0269	0.0239	0.0305	0.0303	0.032	0.0405	0.0247	0.0412	0.0366	0.0458	0.038	0.0669	0.0336	0.0398	0.0467	0.0437	0.0373	0.0414	0.0483	0.0457	0.0362	0.0339	0.0357	0.0487	0.0526
	SLI	0.0377	0.0539	0.0535	0.0822	0.0802	0.0775	0.051	0.0439	0.0472	0.0348	0.0406	0.0337	0.0369	0.0284	NA	0.049	0.0407	0.0331	0.0339	0.0306	0.0382	0.0351	0.0375	0.0332	0.029	0.0367	0.0355	0.0371	0.0453	0.0299	0.0465	0.0432	0.0527	0.0449	0.0746	0.0397	0.0465	0.0537	0.0508	0.0442	0.0484	0.0555	0.0521	0.0422	0.0408	0.0415	0.0545	0.0592
	HEY	0.0399	0.058	0.0564	0.0823	0.0802	0.0756	0.0482	0.0438	0.0463	0.0324	0.0422	0.0311	0.0355	0.0437	0.049	NA	0.0357	0.0273	0.0385	0.0347	0.0414	0.0395	0.0396	0.0374	0.0328	0.039	0.0387	0.0394	0.0468	0.0343	0.0462	0.0398	0.0485	0.0414	0.0698	0.0357	0.0428	0.0494	0.0472	0.0398	0.0434	0.0509	0.0516	0.0394	0.0393	0.0398	0.054	0.0573
	KWA	0.0313	0.0489	0.0488	0.0691	0.0667	0.0642	0.034	0.0317	0.0367	0.0186	0.029	0.017	0.0202	0.0355	0.0407	0.0357	NA	0.0135	0.0313	0.0274	0.0351	0.0339	0.0325	0.0302	0.0263	0.0315	0.0317	0.0326	0.0386	0.0272	0.0346	0.0282	0.0364	0.0301	0.0574	0.0233	0.03	0.0368	0.0343	0.0294	0.0323	0.0389	0.0389	0.0284	0.0278	0.0297	0.0394	0.043
	PHI	0.0232	0.0396	0.039	0.0615	0.0598	0.0563	0.0272	0.0248	0.0283	0.0115	0.0218	0.0096	0.014	0.0266	0.0331	0.0273	0.0135	NA	0.0219	0.018	0.0254	0.0237	0.0232	0.0205	0.017	0.0222	0.0228	0.0233	0.0305	0.0181	0.0281	0.0223	0.0319	0.0244	0.053	0.0185	0.0255	0.0322	0.0301	0.0237	0.0276	0.0338	0.0336	0.0232	0.022	0.024	0.0352	0.0388
	BIQ	0.0248	0.0416	0.0399	0.0686	0.0668	0.0632	0.0406	0.0317	0.0345	0.0255	0.0278	0.0237	0.0277	0.0279	0.0339	0.0385	0.0313	0.0219	NA	0.0122	0.0199	0.0155	0.0193	0.0147	0.0122	0.0201	0.0161	0.0187	0.0304	0.0133	0.0335	0.029	0.0387	0.0312	0.0615	0.027	0.033	0.0408	0.038	0.03	0.036	0.0429	0.0405	0.0287	0.0272	0.0298	0.0419	0.0457
	CHM	0.0191	0.0365	0.0344	0.0634	0.0615	0.0577	0.0378	0.027	0.0303	0.0213	0.0242	0.0198	0.0237	0.0246	0.0306	0.0347	0.0274	0.018	0.0122	NA	0.0119	0.0088	0.013	0.0064	0.0088	0.0171	0.014	0.0123	0.0261	0.0102	0.0293	0.025	0.0347	0.0272	0.0593	0.0233	0.0287	0.0366	0.0338	0.0256	0.0319	0.0386	0.0353	0.0244	0.0225	0.0246	0.0383	0.0424
	CHS	0.0272	0.0437	0.0419	0.0714	0.0698	0.0659	0.0453	0.0353	0.0385	0.029	0.0325	0.0272	0.0325	0.0321	0.0382	0.0414	0.0351	0.0254	0.0199	0.0119	NA	0.0171	0.0221	0.0126	0.0164	0.0247	0.0217	0.0208	0.0338	0.0177	0.0374	0.0326	0.0421	0.0348	0.0649	0.0308	0.0362	0.0437	0.0409	0.0331	0.039	0.0449	0.0435	0.0318	0.0305	0.0322	0.0454	0.0498
	COW	0.0239	0.0411	0.0395	0.0691	0.0667	0.0629	0.0429	0.0333	0.0352	0.026	0.029	0.0251	0.0289	0.029	0.0351	0.0395	0.0339	0.0237	0.0155	0.0088	0.0171	NA	0.0131	0.012	0.0143	0.023	0.018	0.0125	0.0284	0.0149	0.0338	0.0302	0.0398	0.0321	0.0628	0.0284	0.0339	0.0408	0.038	0.0309	0.0365	0.0422	0.0403	0.0291	0.0265	0.0296	0.0429	0.0475
	GOL	0.0231	0.0406	0.039	0.0698	0.0674	0.064	0.0427	0.0335	0.0358	0.0268	0.03	0.0255	0.0291	0.0315	0.0375	0.0396	0.0325	0.0232	0.0193	0.013	0.0221	0.0131	NA	0.0164	0.0166	0.0239	0.021	0.0015	0.0298	0.0178	0.0343	0.0303	0.0396	0.0314	0.0617	0.0272	0.0336	0.0411	0.038	0.0296	0.0347	0.0432	0.0398	0.0291	0.0261	0.0292	0.0425	0.0469
	NAN	0.0221	0.039	0.0372	0.0669	0.0644	0.0607	0.0408	0.0303	0.0331	0.0238	0.0267	0.0221	0.026	0.0269	0.0332	0.0374	0.0302	0.0205	0.0147	0.0064	0.0126	0.012	0.0164	NA	0.0117	0.02	0.0165	0.0158	0.0289	0.0124	0.0318	0.0277	0.0374	0.03	0.0613	0.026	0.0312	0.039	0.0362	0.0285	0.0344	0.0407	0.0374	0.0275	0.0247	0.0273	0.0406	0.0448
	PUN	0.0201	0.0361	0.0351	0.0635	0.0614	0.0583	0.0369	0.0271	0.03	0.0204	0.0235	0.0191	0.0228	0.0239	0.029	0.0328	0.0263	0.017	0.0122	0.0088	0.0164	0.0143	0.0166	0.0117	NA	0.0149	0.0112	0.016	0.0272	0.004	0.0282	0.0252	0.0347	0.0269	0.0569	0.0226	0.0283	0.0355	0.0333	0.0252	0.0314	0.0373	0.0351	0.0241	0.0222	0.0241	0.0377	0.0418
	QUI	0.0267	0.044	0.0423	0.0705	0.0679	0.0651	0.043	0.0331	0.0363	0.0262	0.0299	0.0255	0.0283	0.0305	0.0367	0.039	0.0315	0.0222	0.0201	0.0171	0.0247	0.023	0.0239	0.02	0.0149	NA	0.0216	0.0239	0.0345	0.0165	0.0351	0.0306	0.0389	0.0327	0.0617	0.0271	0.0339	0.0404	0.0378	0.0308	0.0355	0.0424	0.0413	0.0291	0.0273	0.03	0.0435	0.0461
	ROS	0.0251	0.0415	0.0397	0.0693	0.0671	0.0634	0.0427	0.0323	0.0342	0.0255	0.0293	0.0239	0.0278	0.0303	0.0355	0.0387	0.0317	0.0228	0.0161	0.014	0.0217	0.018	0.021	0.0165	0.0112	0.0216	NA	0.0204	0.0321	0.0133	0.0349	0.0306	0.0402	0.033	0.062	0.0287	0.0341	0.0406	0.0379	0.0316	0.0355	0.0422	0.0396	0.0289	0.0268	0.0288	0.0412	0.0459
	SHN	0.0238	0.0405	0.0399	0.0684	0.0664	0.0627	0.0434	0.0336	0.0355	0.027	0.0298	0.0261	0.0295	0.032	0.0371	0.0394	0.0326	0.0233	0.0187	0.0123	0.0208	0.0125	0.0015	0.0158	0.016	0.0239	0.0204	NA	0.0295	0.0174	0.0347	0.0308	0.0396	0.0326	0.0609	0.0275	0.0338	0.041	0.0374	0.0317	0.0359	0.0431	0.04	0.0287	0.0263	0.0292	0.042	0.0464
	SOO	0.0346	0.0511	0.0496	0.0787	0.0767	0.0723	0.0522	0.0421	0.0444	0.0349	0.0391	0.0342	0.0377	0.0405	0.0453	0.0468	0.0386	0.0305	0.0304	0.0261	0.0338	0.0284	0.0298	0.0289	0.0272	0.0345	0.0321	0.0295	NA	0.0282	0.0411	0.0345	0.0432	0.0372	0.0664	0.0326	0.0383	0.0449	0.042	0.0357	0.0413	0.0463	0.0427	0.0324	0.029	0.0329	0.0471	0.0506
	TRE	0.0211	0.038	0.0369	0.0654	0.0631	0.0593	0.037	0.0277	0.0309	0.0213	0.0247	0.0192	0.0228	0.0247	0.0299	0.0343	0.0272	0.0181	0.0133	0.0102	0.0177	0.0149	0.0178	0.0124	0.004	0.0165	0.0133	0.0174	0.0282	NA	0.0299	0.0256	0.0354	0.0275	0.0574	0.0232	0.0294	0.0365	0.0341	0.0263	0.032	0.0386	0.0354	0.0244	0.0228	0.0259	0.0392	0.0425
	NIM	0.0357	0.0535	0.0513	0.0778	0.0757	0.072	0.0497	0.0416	0.0442	0.0339	0.0382	0.0328	0.0361	0.0412	0.0465	0.0462	0.0346	0.0281	0.0335	0.0293	0.0374	0.0338	0.0343	0.0318	0.0282	0.0351	0.0349	0.0347	0.0411	0.0299	NA	0.0278	0.0393	0.0301	0.0621	0.0276	0.0324	0.0416	0.0394	0.0289	0.0376	0.0439	0.0422	0.0315	0.0292	0.0314	0.0445	0.0466
	CLU	0.0309	0.0482	0.0462	0.0714	0.0699	0.0653	0.0427	0.0359	0.0385	0.0289	0.0337	0.0272	0.0303	0.0366	0.0432	0.0398	0.0282	0.0223	0.029	0.025	0.0326	0.0302	0.0303	0.0277	0.0252	0.0306	0.0306	0.0308	0.0345	0.0256	0.0278	NA	0.0212	0.006	0.0535	0.0151	0.0158	0.0321	0.0305	0.0053	0.0292	0.0338	0.0364	0.0244	0.0238	0.026	0.0371	0.0401
	GLE	0.0401	0.0582	0.0554	0.0806	0.0792	0.0756	0.0525	0.0461	0.048	0.0372	0.0432	0.0359	0.0392	0.0458	0.0527	0.0485	0.0364	0.0319	0.0387	0.0347	0.0421	0.0398	0.0396	0.0374	0.0347	0.0389	0.0402	0.0396	0.0432	0.0354	0.0393	0.0212	NA	0.0206	0.0612	0.0253	0.0101	0.04	0.0388	0.0236	0.0367	0.0419	0.0444	0.0327	0.0321	0.0341	0.0462	0.0501
	KEO	0.0328	0.0504	0.0481	0.0718	0.0708	0.0667	0.0445	0.0381	0.0408	0.031	0.0359	0.0288	0.0331	0.038	0.0449	0.0414	0.0301	0.0244	0.0312	0.0272	0.0348	0.0321	0.0314	0.03	0.0269	0.0327	0.033	0.0326	0.0372	0.0275	0.0301	0.006	0.0206	NA	0.0545	0.0163	0.0134	0.0322	0.0307	0.0081	0.0284	0.0341	0.0371	0.026	0.0253	0.0272	0.0384	0.0423
	MAR	0.0624	0.0805	0.0777	0.102	0.1001	0.0949	0.0721	0.0677	0.0696	0.0575	0.0652	0.058	0.06	0.0669	0.0746	0.0698	0.0574	0.053	0.0615	0.0593	0.0649	0.0628	0.0617	0.0613	0.0569	0.0617	0.062	0.0609	0.0664	0.0574	0.0621	0.0535	0.0612	0.0545	NA	0.0477	0.0547	0.0454	0.0418	0.0531	0.0338	0.0475	0.0659	0.051	0.0525	0.0546	0.0646	0.0694
	NAH	0.028	0.0458	0.0443	0.0674	0.0653	0.0598	0.0412	0.0335	0.0366	0.0243	0.0306	0.0228	0.0261	0.0336	0.0397	0.0357	0.0233	0.0185	0.027	0.0233	0.0308	0.0284	0.0272	0.026	0.0226	0.0271	0.0287	0.0275	0.0326	0.0232	0.0276	0.0151	0.0253	0.0163	0.0477	NA	0.0185	0.0265	0.0246	0.0157	0.0223	0.0288	0.0314	0.0203	0.0188	0.0217	0.0328	0.0356
	QUA	0.0337	0.0513	0.0492	0.0738	0.072	0.0682	0.046	0.0398	0.0416	0.0317	0.037	0.0303	0.0336	0.0398	0.0465	0.0428	0.03	0.0255	0.033	0.0287	0.0362	0.0339	0.0336	0.0312	0.0283	0.0339	0.0341	0.0338	0.0383	0.0294	0.0324	0.0158	0.0101	0.0134	0.0547	0.0185	NA	0.0322	0.0308	0.0179	0.0291	0.0345	0.0385	0.0265	0.0259	0.0276	0.0397	0.0421
	QUT	0.0409	0.0581	0.0561	0.0778	0.0763	0.0724	0.0523	0.0464	0.0484	0.0373	0.0429	0.0364	0.0393	0.0467	0.0537	0.0494	0.0368	0.0322	0.0408	0.0366	0.0437	0.0408	0.0411	0.039	0.0355	0.0404	0.0406	0.041	0.0449	0.0365	0.0416	0.0321	0.04	0.0322	0.0454	0.0265	0.0322	NA	0.0171	0.0341	0.0115	0.0014	0.043	0.0311	0.0318	0.0334	0.0413	0.0455
	STE	0.0388	0.0555	0.0535	0.0764	0.0741	0.0706	0.051	0.0437	0.0458	0.0353	0.0408	0.0346	0.0375	0.0437	0.0508	0.0472	0.0343	0.0301	0.038	0.0338	0.0409	0.038	0.038	0.0362	0.0333	0.0378	0.0379	0.0374	0.042	0.0341	0.0394	0.0305	0.0388	0.0307	0.0418	0.0246	0.0308	0.0171	NA	0.0323	0.0071	0.0185	0.0398	0.028	0.0289	0.0304	0.0384	0.0442
	TSU	0.0315	0.0489	0.0475	0.076	0.0736	0.0662	0.0419	0.0378	0.0409	0.0296	0.0347	0.0279	0.0315	0.0373	0.0442	0.0398	0.0294	0.0237	0.03	0.0256	0.0331	0.0309	0.0296	0.0285	0.0252	0.0308	0.0316	0.0317	0.0357	0.0263	0.0289	0.0053	0.0236	0.0081	0.0531	0.0157	0.0179	0.0341	0.0323	NA	0.0293	0.0358	0.0381	0.0263	0.0254	0.0269	0.0406	0.0433
	WAS	0.0361	0.0539	0.0521	0.0749	0.0728	0.0672	0.0458	0.0414	0.044	0.0328	0.0383	0.0316	0.0346	0.0414	0.0484	0.0434	0.0323	0.0276	0.036	0.0319	0.039	0.0365	0.0347	0.0344	0.0314	0.0355	0.0355	0.0359	0.0413	0.032	0.0376	0.0292	0.0367	0.0284	0.0338	0.0223	0.0291	0.0115	0.0071	0.0293	NA	0.013	0.0391	0.0263	0.0266	0.0288	0.0371	0.0424
	WAU	0.0428	0.0605	0.0586	0.0807	0.079	0.0753	0.0551	0.0484	0.0508	0.0392	0.045	0.0392	0.0413	0.0483	0.0555	0.0509	0.0389	0.0338	0.0429	0.0386	0.0449	0.0422	0.0432	0.0407	0.0373	0.0424	0.0422	0.0431	0.0463	0.0386	0.0439	0.0338	0.0419	0.0341	0.0475	0.0288	0.0345	0.0014	0.0185	0.0358	0.013	NA	0.0443	0.0329	0.0335	0.0347	0.0433	0.0484
	NIT	0.0415	0.0582	0.0568	0.0793	0.0774	0.0739	0.0538	0.0454	0.0483	0.0383	0.0428	0.0374	0.0402	0.0457	0.0521	0.0516	0.0389	0.0336	0.0405	0.0353	0.0435	0.0403	0.0398	0.0374	0.0351	0.0413	0.0396	0.04	0.0427	0.0354	0.0422	0.0364	0.0444	0.0371	0.0659	0.0314	0.0385	0.043	0.0398	0.0381	0.0391	0.0443	NA	0.0285	0.0253	0.0265	0.0456	0.0472
	PAC	0.0296	0.048	0.0458	0.0704	0.0681	0.0643	0.0432	0.0356	0.0382	0.0284	0.0327	0.0268	0.0303	0.0362	0.0422	0.0394	0.0284	0.0232	0.0287	0.0244	0.0318	0.0291	0.0291	0.0275	0.0241	0.0291	0.0289	0.0287	0.0324	0.0244	0.0315	0.0244	0.0327	0.026	0.051	0.0203	0.0265	0.0311	0.028	0.0263	0.0263	0.0329	0.0285	NA	0.0164	0.0182	0.0332	0.0371
	SAJ	0.0279	0.0463	0.0444	0.0688	0.0664	0.0632	0.0426	0.0338	0.0375	0.0269	0.0307	0.0256	0.0288	0.0339	0.0408	0.0393	0.0278	0.022	0.0272	0.0225	0.0305	0.0265	0.0261	0.0247	0.0222	0.0273	0.0268	0.0263	0.029	0.0228	0.0292	0.0238	0.0321	0.0253	0.0525	0.0188	0.0259	0.0318	0.0289	0.0254	0.0266	0.0335	0.0253	0.0164	NA	0.0149	0.0337	0.0368
	SAR	0.0309	0.0481	0.046	0.07	0.0678	0.0642	0.0442	0.0365	0.0391	0.0286	0.0335	0.0269	0.0307	0.0357	0.0415	0.0398	0.0297	0.024	0.0298	0.0246	0.0322	0.0296	0.0292	0.0273	0.0241	0.03	0.0288	0.0292	0.0329	0.0259	0.0314	0.026	0.0341	0.0272	0.0546	0.0217	0.0276	0.0334	0.0304	0.0269	0.0288	0.0347	0.0265	0.0182	0.0149	NA	0.034	0.0359
	CON	0.0444	0.0616	0.0596	0.0826	0.0803	0.0767	0.0553	0.0475	0.0496	0.0404	0.0462	0.0385	0.0422	0.0487	0.0545	0.054	0.0394	0.0352	0.0419	0.0383	0.0454	0.0429	0.0425	0.0406	0.0377	0.0435	0.0412	0.042	0.0471	0.0392	0.0445	0.0371	0.0462	0.0384	0.0646	0.0328	0.0397	0.0413	0.0384	0.0406	0.0371	0.0433	0.0456	0.0332	0.0337	0.034	NA	0.0456
	MGG	0.048	0.0657	0.0638	0.0866	0.0838	0.0812	0.0598	0.0515	0.0538	0.0446	0.0486	0.0426	0.0471	0.0526	0.0592	0.0573	0.043	0.0388	0.0457	0.0424	0.0498	0.0475	0.0469	0.0448	0.0418	0.0461	0.0459	0.0464	0.0506	0.0425	0.0466	0.0401	0.0501	0.0423	0.0694	0.0356	0.0421	0.0455	0.0442	0.0433	0.0424	0.0484	0.0472	0.0371	0.0368	0.0359	0.0456	NA
	ROB	0.0628	0.0793	0.0786	0.1008	0.0986	0.0966	0.079	0.0674	0.0679	0.0614	0.0644	0.0601	0.0632	0.0683	0.0748	0.074	0.0613	0.0557	0.0613	0.0579	0.0655	0.0626	0.0616	0.0596	0.057	0.0622	0.0619	0.0619	0.0649	0.0577	0.0645	0.0589	0.0681	0.0606	0.0883	0.054	0.0608	0.0643	0.0639	0.0621	0.0631	0.0672	0.0644	0.0539	0.0533	0.051	0.0622	0.0431
	THR	0.0841	0.1014	0.1002	0.1232	0.1216	0.1201	0.1013	0.0881	0.0889	0.0817	0.0846	0.0803	0.084	0.0885	0.0955	0.0951	0.0813	0.0765	0.0826	0.078	0.0855	0.0833	0.0837	0.0793	0.0772	0.0824	0.0828	0.0817	0.0857	0.078	0.0832	0.0784	0.0877	0.081	0.1105	0.0745	0.0809	0.085	0.0828	0.0817	0.0837	0.0888	0.0834	0.0732	0.0729	0.07	0.0826	0.0571
	KOO	0.0628	0.0813	0.0791	0.1045	0.1019	0.0995	0.0771	0.0671	0.0728	0.0616	0.0657	0.0597	0.0641	0.0692	0.0758	0.0742	0.0609	0.0557	0.0616	0.058	0.0665	0.0631	0.0643	0.0603	0.0577	0.0622	0.0613	0.0631	0.0658	0.0588	0.0648	0.0562	0.0653	0.0576	0.0868	0.0517	0.0573	0.0639	0.0608	0.0585	0.0604	0.0664	0.0656	0.0535	0.0542	0.055	0.0647	0.0679
	UKE	0.0595	0.0772	0.075	0.0982	0.0971	0.0945	0.0715	0.064	0.0659	0.0561	0.0602	0.054	0.0583	0.0644	0.07	0.0679	0.0561	0.0499	0.0572	0.0539	0.0607	0.0579	0.0589	0.0552	0.0526	0.0575	0.0564	0.0578	0.0614	0.0536	0.0596	0.0496	0.0592	0.0528	0.0815	0.0475	0.0532	0.0566	0.0544	0.0541	0.0528	0.0586	0.0585	0.0481	0.0466	0.0484	0.058	0.06
	HOM	0.0305	0.048	0.0471	0.0669	0.0653	0.0608	0.0262	0.0307	0.0343	0.0119	0.0265	0.0091	0.0141	0.0337	0.0394	0.0355	0.0153	0.0115	0.0294	0.0261	0.0342	0.0317	0.0298	0.0286	0.0247	0.0302	0.0308	0.0309	0.039	0.0259	0.0363	0.0301	0.0384	0.0314	0.0574	0.0249	0.0324	0.039	0.0368	0.0308	0.0335	0.0406	0.041	0.0306	0.029	0.0312	0.0413	0.0458
	KLI	0.0409	0.0576	0.0571	0.0764	0.0758	0.0718	0.0409	0.0403	0.0453	0.0257	0.0368	0.0236	0.0279	0.0449	0.0499	0.0471	0.0234	0.0234	0.0404	0.0368	0.0436	0.0428	0.0411	0.0393	0.0363	0.0413	0.0413	0.041	0.0486	0.0371	0.0446	0.0385	0.046	0.0396	0.0664	0.0332	0.0406	0.0464	0.0444	0.0401	0.0419	0.048	0.0492	0.0394	0.0388	0.0397	0.0502	0.0538
	LON	0.0598	0.0769	0.0759	0.0981	0.0973	0.0966	0.0721	0.0631	0.0674	0.0533	0.0614	0.0521	0.0554	0.0649	0.0713	0.0678	0.048	0.0459	0.0613	0.0569	0.0629	0.0614	0.0609	0.0587	0.0562	0.0595	0.0608	0.0607	0.0665	0.057	0.0619	0.0537	0.0612	0.0555	0.0833	0.0472	0.0549	0.0598	0.0583	0.0575	0.0564	0.0617	0.0648	0.054	0.0542	0.0546	0.0646	0.0671
	NEK	0.0451	0.0625	0.0615	0.0827	0.0814	0.0788	0.0549	0.0476	0.0515	0.0376	0.0454	0.0358	0.0396	0.0491	0.0573	0.051	0.0307	0.0292	0.0453	0.0413	0.0484	0.0466	0.0447	0.0435	0.0405	0.044	0.0465	0.046	0.0505	0.0414	0.0456	0.0375	0.0457	0.0385	0.0647	0.03	0.0392	0.0455	0.0429	0.0398	0.0408	0.0467	0.049	0.0387	0.0388	0.0398	0.0499	0.0532
	NEE	0.0376	0.0547	0.0541	0.0726	0.071	0.0682	0.0414	0.0396	0.0429	0.0263	0.0361	0.0238	0.0278	0.0419	0.0484	0.0422	0.0183	0.019	0.0375	0.0338	0.0413	0.0395	0.0377	0.0364	0.0321	0.0367	0.0384	0.0381	0.0445	0.0335	0.0397	0.0314	0.04	0.0328	0.0599	0.0253	0.0327	0.0401	0.0373	0.0321	0.0351	0.0422	0.0432	0.033	0.0327	0.0334	0.0438	0.0473
	SLL	0.0328	0.0497	0.0487	0.0675	0.0658	0.0625	0.0336	0.0328	0.0372	0.0173	0.0295	0.0163	0.0199	0.0374	0.0428	0.0374	0.0138	0.0148	0.033	0.0297	0.0368	0.0352	0.0343	0.032	0.0291	0.0335	0.0338	0.0347	0.0412	0.0299	0.0371	0.0293	0.0372	0.0322	0.057	0.0244	0.031	0.0381	0.0368	0.0319	0.0342	0.0399	0.0409	0.0304	0.0299	0.0312	0.0415	0.0449
	SNO	0.0351	0.0525	0.0515	0.0701	0.0686	0.0649	0.0361	0.035	0.0394	0.0205	0.0324	0.0187	0.0228	0.0396	0.045	0.0402	0.0168	0.0168	0.036	0.0318	0.039	0.0376	0.0362	0.0344	0.0311	0.0353	0.0362	0.0367	0.0434	0.032	0.0392	0.0311	0.0402	0.033	0.06	0.0266	0.0334	0.0407	0.0388	0.0337	0.036	0.0429	0.044	0.0328	0.0325	0.0336	0.0431	0.0473
	THO	0.0344	0.0514	0.0503	0.0678	0.067	0.063	0.0354	0.0342	0.0383	0.0195	0.031	0.0179	0.0217	0.0382	0.044	0.0395	0.0161	0.0159	0.0341	0.0306	0.0378	0.036	0.0345	0.0331	0.0298	0.0343	0.035	0.0354	0.0419	0.0304	0.0382	0.0304	0.0379	0.0318	0.0582	0.0257	0.0316	0.0394	0.0381	0.0319	0.0354	0.0415	0.0429	0.0319	0.0314	0.0326	0.0418	0.0464
	COP	0.0787	0.0958	0.0943	0.1138	0.1136	0.1125	0.0901	0.0806	0.0835	0.0731	0.0778	0.0705	0.0737	0.0834	0.0908	0.0869	0.0679	0.0664	0.0769	0.073	0.0815	0.0787	0.0782	0.0756	0.0735	0.0768	0.0784	0.0774	0.0814	0.0731	0.0803	0.0694	0.0767	0.0713	0.101	0.0619	0.0693	0.0749	0.0736	0.0729	0.0726	0.0769	0.0819	0.0682	0.0708	0.0716	0.0803	0.0861
	DEE	0.0636	0.0808	0.08	0.0998	0.0999	0.098	0.0749	0.0656	0.0698	0.0574	0.0625	0.0554	0.0591	0.0683	0.0738	0.0718	0.054	0.0519	0.0628	0.0587	0.0661	0.064	0.0633	0.0609	0.0588	0.0637	0.0641	0.0623	0.0686	0.0598	0.0645	0.0542	0.0611	0.056	0.0847	0.0478	0.0548	0.0606	0.0582	0.057	0.0575	0.0622	0.067	0.054	0.056	0.0562	0.0656	0.0702
	PAL	0.0624	0.0806	0.078	0.0993	0.0991	0.0976	0.0741	0.065	0.069	0.0567	0.0617	0.0551	0.0582	0.0669	0.0749	0.0728	0.0538	0.0507	0.0621	0.0578	0.0663	0.0633	0.063	0.0603	0.0578	0.0617	0.0635	0.062	0.0677	0.0579	0.0631	0.0532	0.0611	0.0549	0.0858	0.046	0.0533	0.0603	0.0579	0.0562	0.0561	0.0616	0.0664	0.0536	0.0556	0.0555	0.0643	0.0703
	MER	0.0787	0.0945	0.0926	0.1145	0.1139	0.1131	0.092	0.081	0.0847	0.0728	0.0779	0.0721	0.0742	0.0842	0.0907	0.0868	0.0694	0.0659	0.0766	0.073	0.0811	0.0778	0.078	0.0747	0.0727	0.0777	0.0783	0.0769	0.0827	0.0729	0.0791	0.0696	0.0777	0.0726	0.0987	0.0627	0.07	0.0748	0.0724	0.0743	0.0722	0.0775	0.0797	0.069	0.0705	0.0717	0.0795	0.0844
	TAS	0.0637	0.0815	0.0788	0.1006	0.1	0.0975	0.0746	0.0678	0.0705	0.0577	0.064	0.057	0.0596	0.0686	0.0744	0.0723	0.0543	0.0515	0.064	0.0596	0.0672	0.0645	0.0655	0.0624	0.0592	0.0639	0.0644	0.0638	0.0696	0.0593	0.065	0.0548	0.062	0.0567	0.0853	0.0482	0.0557	0.0603	0.0578	0.058	0.0571	0.0618	0.0665	0.0559	0.0573	0.0573	0.0667	0.0713
	DAT	0.0632	0.0802	0.0788	0.1014	0.1011	0.0999	0.0789	0.0674	0.0705	0.0598	0.0648	0.0577	0.0613	0.0682	0.0752	0.0732	0.055	0.0523	0.0638	0.0596	0.0669	0.0655	0.0647	0.0623	0.0601	0.0633	0.065	0.0638	0.069	0.0605	0.067	0.0551	0.0627	0.0565	0.0861	0.048	0.055	0.0617	0.0602	0.0578	0.0595	0.0639	0.0682	0.0561	0.0573	0.059	0.0662	0.0725
	SAN	0.0799	0.0979	0.0975	0.1163	0.1171	0.117	0.0953	0.085	0.0886	0.0769	0.0839	0.0757	0.0788	0.0874	0.0945	0.09	0.0735	0.0699	0.0808	0.0771	0.0851	0.0827	0.0833	0.0793	0.0767	0.082	0.0822	0.08	0.0864	0.0776	0.0851	0.0707	0.08	0.0739	0.1051	0.0654	0.0719	0.0797	0.0773	0.0758	0.0765	0.0817	0.0867	0.0739	0.0755	0.0762	0.0857	0.0883
	TLE	0.0753	0.0946	0.0936	0.1145	0.1143	0.1119	0.0907	0.0798	0.0834	0.0724	0.0779	0.0706	0.074	0.0815	0.0877	0.0864	0.0684	0.0651	0.0753	0.0714	0.0787	0.0765	0.0769	0.0744	0.0709	0.0764	0.0774	0.0742	0.0801	0.0715	0.0789	0.0646	0.0738	0.0679	0.0977	0.0584	0.0665	0.0749	0.0721	0.0674	0.0687	0.0773	0.0802	0.0675	0.0679	0.0701	0.0808	0.0839
	YAK	0.058	0.0757	0.0738	0.0964	0.0962	0.0946	0.0724	0.0629	0.0654	0.0548	0.0605	0.0528	0.0561	0.0641	0.0708	0.0682	0.0513	0.0475	0.0589	0.0548	0.0624	0.0607	0.0597	0.0575	0.0553	0.059	0.0606	0.0584	0.0646	0.0554	0.0622	0.0495	0.058	0.0511	0.0803	0.0437	0.0501	0.057	0.0554	0.0529	0.0543	0.0594	0.0634	0.0506	0.0521	0.054	0.062	0.0672
	BEL	0.0627	0.0788	0.0787	0.0997	0.0981	0.097	0.074	0.0657	0.0689	0.0565	0.0636	0.055	0.0589	0.067	0.0739	0.0669	0.051	0.0483	0.0621	0.0582	0.0647	0.0631	0.0627	0.0601	0.0568	0.0618	0.0628	0.0616	0.0669	0.0573	0.065	0.0531	0.0608	0.0539	0.0807	0.0456	0.0526	0.0604	0.0588	0.057	0.0559	0.063	0.0663	0.0548	0.0558	0.0576	0.0651	0.0687
	KIS	0.0664	0.0834	0.0833	0.1052	0.1046	0.1022	0.0785	0.0718	0.0738	0.0608	0.068	0.0596	0.0627	0.0727	0.0796	0.0728	0.0561	0.0542	0.0669	0.0635	0.071	0.0675	0.0675	0.0654	0.0626	0.0673	0.0685	0.0665	0.0722	0.0629	0.0692	0.0596	0.0673	0.0604	0.0881	0.0507	0.059	0.0647	0.0638	0.0625	0.0629	0.0673	0.0713	0.0609	0.0608	0.0624	0.0699	0.0757
	MCL	0.066	0.083	0.0822	0.1017	0.1008	0.1	0.0777	0.0686	0.0717	0.0591	0.0661	0.0575	0.0616	0.0703	0.0767	0.07	0.0536	0.0515	0.0653	0.061	0.068	0.0666	0.0662	0.0629	0.06	0.0649	0.0657	0.065	0.0699	0.0606	0.0674	0.0557	0.0635	0.0566	0.0854	0.0482	0.0554	0.0631	0.0618	0.0595	0.0597	0.0661	0.0694	0.058	0.0591	0.0603	0.0686	0.0719
	SHW	0.0579	0.0751	0.0736	0.0953	0.0942	0.09	0.068	0.0609	0.0648	0.0525	0.0596	0.0505	0.0533	0.0619	0.0693	0.0642	0.047	0.0447	0.0563	0.0533	0.0606	0.0579	0.0577	0.0557	0.0512	0.0568	0.0575	0.0566	0.0619	0.0526	0.0581	0.0478	0.0559	0.05	0.0733	0.0396	0.048	0.0546	0.0541	0.0509	0.0511	0.0571	0.0619	0.0504	0.0503	0.0517	0.0596	0.0646
	TYL	0.0379	0.055	0.0547	0.0759	0.0745	0.0721	0.0481	0.0411	0.0454	0.0319	0.0392	0.0298	0.0334	0.0425	0.0495	0.0422	0.0256	0.0242	0.0373	0.0343	0.0412	0.0389	0.0379	0.0363	0.0327	0.038	0.039	0.0379	0.0423	0.0331	0.0389	0.0293	0.0364	0.0302	0.0554	0.0193	0.0293	0.0356	0.0336	0.031	0.0315	0.038	0.0414	0.0308	0.0308	0.0326	0.0413	0.0447
	WAC	0.0401	0.0562	0.0561	0.0771	0.076	0.0726	0.0489	0.043	0.0457	0.0318	0.0402	0.0298	0.0333	0.0441	0.0504	0.044	0.0261	0.0241	0.0388	0.0344	0.0432	0.0401	0.0388	0.0373	0.0337	0.0382	0.0402	0.0391	0.0445	0.0347	0.0391	0.0303	0.0371	0.0318	0.0574	0.0226	0.0301	0.0376	0.036	0.0323	0.0335	0.0394	0.0431	0.0328	0.0319	0.0336	0.0423	0.0459
	GIL	0.0415	0.0589	0.0579	0.0776	0.0763	0.0722	0.0459	0.0421	0.0461	0.0307	0.04	0.0291	0.0322	0.0462	0.0525	0.0461	0.025	0.0239	0.0414	0.0373	0.0445	0.0423	0.0413	0.0398	0.037	0.0411	0.0426	0.0417	0.048	0.0371	0.0433	0.0348	0.0429	0.0369	0.0607	0.0276	0.0359	0.0419	0.0408	0.0369	0.0385	0.0438	0.0471	0.0368	0.0362	0.0369	0.0476	0.051
	KIT	0.0318	0.048	0.0477	0.067	0.066	0.0628	0.0371	0.0333	0.0371	0.0211	0.0308	0.0191	0.0233	0.0368	0.0433	0.0375	0.0147	0.0151	0.0329	0.0286	0.0361	0.035	0.033	0.0307	0.0279	0.0316	0.0336	0.0334	0.0395	0.0281	0.0342	0.0266	0.0346	0.0285	0.0542	0.0203	0.0277	0.0359	0.0333	0.0292	0.0309	0.0376	0.0388	0.0283	0.0279	0.0295	0.0384	0.0432
	AAL	0.0436	0.0625	0.0624	0.0848	0.0823	0.0783	0.0507	0.0473	0.052	0.0361	0.0451	0.0341	0.0379	0.0508	0.0566	0.0501	0.0305	0.0293	0.0443	0.0415	0.0485	0.046	0.0443	0.0438	0.0404	0.0447	0.0459	0.0456	0.0508	0.0396	0.0471	0.0375	0.0453	0.0391	0.0616	0.03	0.0378	0.0446	0.0435	0.0376	0.0391	0.0465	0.0503	0.0391	0.0399	0.0411	0.0506	0.0528
	CAN	0.0867	0.1027	0.1023	0.126	0.1243	0.1241	0.1009	0.0885	0.0926	0.0813	0.0874	0.0792	0.0829	0.0907	0.0975	0.0935	0.0753	0.0731	0.0855	0.0838	0.0895	0.0876	0.0877	0.0839	0.0809	0.0842	0.0863	0.086	0.0911	0.0809	0.0883	0.0779	0.0857	0.0809	0.1081	0.0703	0.0765	0.0844	0.0826	0.0829	0.0818	0.087	0.0904	0.0798	0.0809	0.0813	0.0884	0.0915
	EVE	0.0363	0.0529	0.0522	0.0734	0.0722	0.0679	0.042	0.0387	0.042	0.0277	0.036	0.0257	0.0294	0.0411	0.0477	0.0429	0.0213	0.0206	0.0366	0.0328	0.0403	0.038	0.0367	0.0356	0.0322	0.0364	0.0374	0.0369	0.0422	0.0323	0.0379	0.0292	0.0377	0.0313	0.0559	0.0223	0.0305	0.0364	0.0351	0.0314	0.032	0.0382	0.0416	0.0308	0.0305	0.0319	0.0411	0.0452
	HUG	0.0334	0.0502	0.0498	0.0696	0.068	0.0638	0.0374	0.0357	0.0398	0.0231	0.0334	0.0213	0.0253	0.0375	0.0445	0.0381	0.0169	0.017	0.0336	0.0297	0.0367	0.0351	0.034	0.0323	0.0289	0.0333	0.0347	0.0342	0.0401	0.0294	0.0353	0.0275	0.0355	0.0289	0.0531	0.0204	0.0287	0.0355	0.0338	0.0289	0.0305	0.0374	0.0395	0.029	0.0284	0.0299	0.0395	0.0426
	KHU	0.0339	0.0511	0.0506	0.0706	0.0689	0.0662	0.0394	0.0358	0.0393	0.0239	0.0331	0.0223	0.0256	0.0385	0.0457	0.0393	0.0174	0.0175	0.0345	0.0307	0.038	0.0356	0.0346	0.0328	0.03	0.0342	0.0356	0.0349	0.0405	0.03	0.0357	0.0273	0.0349	0.0292	0.0551	0.0208	0.0283	0.0352	0.0331	0.0295	0.0305	0.0369	0.0409	0.0295	0.0293	0.0308	0.0398	0.0436
	KIK	0.0385	0.0563	0.055	0.0785	0.0764	0.0736	0.0471	0.0422	0.0468	0.0309	0.0402	0.0298	0.0338	0.0437	0.0499	0.0433	0.0252	0.0245	0.0391	0.0353	0.0416	0.0413	0.0401	0.0375	0.0341	0.0387	0.0405	0.04	0.0447	0.0352	0.0403	0.0319	0.0392	0.0335	0.0589	0.0245	0.032	0.0394	0.0376	0.0333	0.0351	0.0418	0.0444	0.0336	0.0331	0.0356	0.0429	0.0469
	KIL	0.035	0.052	0.0512	0.0709	0.07	0.067	0.0396	0.037	0.0406	0.0242	0.034	0.0227	0.0263	0.0394	0.0456	0.04	0.0185	0.0182	0.0355	0.0319	0.0388	0.0371	0.0365	0.0344	0.0308	0.035	0.0364	0.0369	0.0423	0.0316	0.0371	0.0296	0.0371	0.0315	0.0579	0.023	0.031	0.0377	0.0366	0.0323	0.0344	0.04	0.0421	0.0312	0.0307	0.0322	0.0412	0.0461
	MTI	0.0571	0.0735	0.0737	0.0931	0.0921	0.0894	0.0642	0.0594	0.0626	0.0478	0.0573	0.046	0.0502	0.0612	0.0666	0.0613	0.0415	0.0407	0.0561	0.0522	0.0602	0.0578	0.058	0.0559	0.0513	0.0559	0.0576	0.0567	0.0619	0.0524	0.0586	0.0494	0.0586	0.051	0.078	0.0447	0.0498	0.0575	0.0543	0.052	0.054	0.0588	0.0608	0.0508	0.0505	0.0509	0.0608	0.0646
	PAR	0.0422	0.0601	0.058	0.0809	0.0788	0.0758	0.0484	0.0449	0.0486	0.0333	0.0429	0.0312	0.0358	0.0467	0.0536	0.0474	0.027	0.027	0.0419	0.0389	0.0467	0.0441	0.0435	0.0417	0.0376	0.0423	0.0435	0.0434	0.0492	0.0385	0.0438	0.0363	0.0446	0.0385	0.0627	0.029	0.0373	0.0444	0.0424	0.0391	0.0395	0.0464	0.0489	0.0384	0.0378	0.0394	0.0487	0.0522
	OON	0.1093	0.1258	0.1253	0.1441	0.1443	0.1492	0.1282	0.1108	0.1155	0.1029	0.1094	0.1001	0.106	0.1131	0.1185	0.1178	0.0997	0.0963	0.1088	0.1042	0.1134	0.1095	0.1143	0.1064	0.1044	0.1091	0.1086	0.1072	0.1143	0.1036	0.1121	0.1	0.1055	0.102	0.1375	0.0963	0.1001	0.1073	0.1059	0.1074	0.1053	0.1102	0.1126	0.1013	0.1027	0.1025	0.1111	0.116
	KAL	0.0477	0.064	0.0631	0.0803	0.0798	0.0767	0.0545	0.05	0.0536	0.0376	0.0471	0.0361	0.0399	0.0529	0.0588	0.054	0.0318	0.0315	0.0476	0.0438	0.0516	0.049	0.0487	0.0462	0.0436	0.0468	0.0499	0.0485	0.055	0.0442	0.0504	0.0418	0.05	0.0436	0.0699	0.0352	0.042	0.0488	0.0471	0.0451	0.0454	0.051	0.0543	0.0436	0.0421	0.0439	0.0536	0.0579
	KAS	0.0436	0.0606	0.0596	0.0789	0.078	0.075	0.0507	0.0458	0.0497	0.0338	0.0435	0.0318	0.0358	0.0487	0.0548	0.0497	0.0279	0.0276	0.044	0.0394	0.0476	0.0447	0.0442	0.0425	0.0394	0.0439	0.0451	0.0438	0.05	0.04	0.0463	0.0372	0.0458	0.039	0.0653	0.0301	0.0382	0.0444	0.0433	0.04	0.0413	0.0459	0.0504	0.0392	0.0372	0.0392	0.0505	0.0534
	MOR	0.0859	0.1013	0.1008	0.1178	0.1185	0.1175	0.0962	0.0887	0.0913	0.077	0.0854	0.0757	0.0787	0.0913	0.0962	0.0948	0.0706	0.0702	0.0856	0.0825	0.0907	0.088	0.0896	0.0847	0.0827	0.0856	0.0875	0.0872	0.0928	0.0833	0.0888	0.0809	0.0894	0.0828	0.1121	0.0762	0.0818	0.0875	0.0868	0.0855	0.0864	0.0904	0.0924	0.083	0.0811	0.0834	0.0928	0.0967
	TOB	0.0745	0.0906	0.0901	0.107	0.1077	0.1064	0.083	0.0767	0.0806	0.0654	0.0738	0.0645	0.0671	0.0799	0.0846	0.083	0.059	0.059	0.0746	0.0711	0.0795	0.0769	0.0778	0.074	0.0711	0.0747	0.0766	0.0758	0.0808	0.0724	0.0785	0.0698	0.0786	0.0716	0.0994	0.0639	0.0706	0.0762	0.0754	0.0735	0.0747	0.0783	0.0809	0.0717	0.0696	0.0719	0.0805	0.0851
	DAM	0.0689	0.0848	0.084	0.1014	0.1016	0.0998	0.0784	0.0715	0.0751	0.0597	0.0682	0.0587	0.0611	0.0742	0.0797	0.0773	0.0534	0.0537	0.07	0.0661	0.0737	0.072	0.0728	0.0685	0.0658	0.0691	0.0714	0.071	0.076	0.0669	0.0734	0.0639	0.0739	0.0663	0.0935	0.058	0.0653	0.0711	0.0694	0.0681	0.0687	0.0727	0.0758	0.066	0.0645	0.0662	0.0756	0.0797
	SUS	0.0852	0.1013	0.0998	0.1178	0.1193	0.1186	0.0976	0.0882	0.0915	0.0777	0.0855	0.0759	0.0792	0.091	0.0966	0.0937	0.0711	0.0713	0.086	0.082	0.0896	0.0886	0.0901	0.0846	0.0822	0.0851	0.0877	0.0868	0.0923	0.0828	0.0892	0.08	0.0892	0.0823	0.1119	0.075	0.0819	0.0873	0.0867	0.0848	0.086	0.09	0.093	0.0817	0.0803	0.0826	0.0927	0.0959
	TSE	0.0426	0.0593	0.0583	0.0766	0.0756	0.0731	0.0505	0.0444	0.0486	0.0327	0.0429	0.0322	0.0352	0.048	0.0544	0.0493	0.0271	0.0262	0.0429	0.0389	0.0462	0.0443	0.0434	0.0417	0.039	0.0429	0.0451	0.0435	0.0495	0.0398	0.0457	0.0359	0.0444	0.0378	0.0643	0.0292	0.0367	0.0438	0.0422	0.0391	0.0408	0.0455	0.0501	0.0386	0.0373	0.0391	0.0489	0.0531
	MEZ	0.0634	0.0797	0.0795	0.0968	0.0969	0.0945	0.0734	0.0665	0.0703	0.0549	0.0643	0.0536	0.0565	0.0691	0.075	0.0714	0.0491	0.0484	0.0642	0.0607	0.0689	0.0665	0.0655	0.0631	0.0605	0.0641	0.0657	0.0649	0.0705	0.0612	0.0673	0.0585	0.0678	0.0599	0.0884	0.0519	0.0596	0.0658	0.065	0.0619	0.0635	0.0677	0.0697	0.0604	0.0586	0.0604	0.0703	0.0731
	LAC	0.0811	0.0964	0.0965	0.1178	0.1187	0.1168	0.0916	0.0846	0.0881	0.0751	0.0814	0.0731	0.0759	0.0846	0.0906	0.0886	0.0694	0.0668	0.0817	0.0776	0.0846	0.083	0.0825	0.0798	0.0766	0.0802	0.0827	0.0802	0.0864	0.0772	0.0835	0.0738	0.0808	0.0763	0.1016	0.0672	0.0735	0.0803	0.0779	0.0769	0.0776	0.0819	0.0853	0.0754	0.0749	0.0766	0.0873	0.0897
	KLU	0.1051	0.1229	0.1208	0.1383	0.1392	0.1412	0.1195	0.1084	0.1115	0.0985	0.1066	0.0968	0.1008	0.1099	0.1168	0.1159	0.0955	0.0932	0.1072	0.1024	0.1108	0.1065	0.1087	0.1047	0.1016	0.1052	0.1069	0.1049	0.1134	0.1029	0.1092	0.0977	0.1062	0.1007	0.133	0.0938	0.0994	0.1064	0.1041	0.1059	0.105	0.1089	0.1086	0.1002	0.1008	0.1014	0.1116	0.1135
	ALO	0.0228	0.0383	0.038	0.0533	0.0518	0.0471	0.0435	0.0336	0.0372	0.0291	0.0319	0.0277	0.0317	0.0382	0.0453	0.0457	0.0344	0.0274	0.0316	0.0268	0.0338	0.0322	0.0308	0.0296	0.0264	0.0339	0.0322	0.032	0.0406	0.0278	0.0413	0.0363	0.0453	0.0378	0.0662	0.0322	0.0382	0.0459	0.0441	0.0377	0.0419	0.0476	0.0458	0.0348	0.0336	0.0354	0.049	0.0526
	BLA	0.0234	0.0388	0.0385	0.0542	0.053	0.0498	0.0455	0.035	0.0385	0.0304	0.0338	0.0285	0.0325	0.0376	0.0451	0.0473	0.0358	0.0283	0.032	0.0279	0.0349	0.0327	0.0324	0.0306	0.0273	0.034	0.0328	0.0324	0.0421	0.0282	0.0426	0.0368	0.0468	0.0382	0.0662	0.0334	0.0395	0.0461	0.0452	0.0382	0.0427	0.048	0.0466	0.0354	0.0337	0.0364	0.0494	0.0522
	CHE	0.0282	0.0451	0.0432	0.053	0.051	0.0481	0.0502	0.038	0.0437	0.0345	0.0384	0.0325	0.0366	0.0429	0.0505	0.051	0.0388	0.032	0.0375	0.0332	0.0406	0.0387	0.0378	0.0357	0.0321	0.039	0.0377	0.0378	0.0459	0.0335	0.0457	0.0408	0.0494	0.0422	0.0703	0.0369	0.0429	0.0485	0.0474	0.0424	0.045	0.0504	0.0501	0.0399	0.0372	0.0395	0.0535	0.0561
	CHI	0.0437	0.0603	0.0603	0.0789	0.0773	0.0743	0.0672	0.0578	0.0599	0.0525	0.0562	0.0519	0.0549	0.0603	0.0679	0.0689	0.0578	0.0495	0.0548	0.0495	0.0577	0.0552	0.0541	0.0528	0.049	0.0571	0.0551	0.0533	0.0643	0.0501	0.0633	0.058	0.0661	0.0608	0.0902	0.0557	0.0616	0.0675	0.0658	0.0601	0.0639	0.0689	0.0684	0.0579	0.0561	0.0587	0.0728	0.0744
	CHW	0.0258	0.0428	0.0417	0.0587	0.0571	0.0537	0.0495	0.0387	0.0423	0.0349	0.0385	0.0331	0.0366	0.0418	0.05	0.051	0.0392	0.0323	0.0368	0.0321	0.039	0.0375	0.0365	0.0352	0.0319	0.0385	0.0369	0.037	0.0457	0.0329	0.0452	0.0403	0.0484	0.0422	0.0709	0.0369	0.0428	0.05	0.0484	0.0419	0.0463	0.0516	0.0511	0.0389	0.0381	0.0404	0.0548	0.0566
	COG	0.0261	0.044	0.0428	0.0623	0.0601	0.0558	0.0492	0.0404	0.0444	0.0353	0.0389	0.0342	0.0379	0.0438	0.0511	0.0514	0.0406	0.033	0.0366	0.0319	0.0399	0.0371	0.0355	0.0357	0.0318	0.0391	0.0379	0.036	0.0471	0.0336	0.0473	0.041	0.0507	0.0426	0.0704	0.038	0.0432	0.0506	0.0497	0.0399	0.0452	0.053	0.0521	0.0411	0.0389	0.0411	0.0549	0.0588
	HIC	0.0278	0.0453	0.0439	0.0623	0.0597	0.0536	0.0486	0.0407	0.0437	0.0356	0.0398	0.0328	0.0369	0.0435	0.0516	0.0521	0.0406	0.0339	0.0383	0.0327	0.0396	0.0388	0.0371	0.036	0.0331	0.0406	0.0374	0.0377	0.0464	0.0338	0.0475	0.0414	0.0502	0.0432	0.0702	0.0371	0.0438	0.05	0.048	0.041	0.0447	0.0522	0.0515	0.0387	0.0375	0.04	0.0546	0.0588
	HOD	0.0388	0.0551	0.0535	0.0732	0.0706	0.0677	0.0644	0.052	0.0566	0.048	0.0519	0.0461	0.0493	0.0559	0.064	0.0641	0.0535	0.0462	0.0498	0.0453	0.0529	0.0512	0.0517	0.0474	0.0455	0.0526	0.0512	0.0511	0.0603	0.046	0.0612	0.0542	0.0635	0.0561	0.0845	0.0515	0.057	0.0631	0.0618	0.0562	0.0591	0.0657	0.0641	0.0526	0.052	0.0537	0.0678	0.0714
	INC	0.0313	0.0478	0.0477	0.0615	0.0604	0.0573	0.0548	0.0438	0.0488	0.0394	0.0425	0.0377	0.0411	0.0472	0.0547	0.0571	0.0438	0.0375	0.0419	0.0369	0.0442	0.0427	0.041	0.0401	0.0368	0.0433	0.0423	0.0421	0.0508	0.0379	0.0505	0.0459	0.0546	0.0474	0.0755	0.0424	0.0479	0.0538	0.0526	0.047	0.0513	0.055	0.0557	0.045	0.0428	0.045	0.0584	0.0607
	KAN	0.0228	0.0386	0.0372	0.0548	0.0522	0.0484	0.0433	0.0343	0.0386	0.0292	0.0334	0.0279	0.032	0.0381	0.0459	0.0459	0.0347	0.0276	0.0316	0.0278	0.035	0.0328	0.0314	0.0296	0.0266	0.034	0.0323	0.0327	0.0414	0.028	0.042	0.0364	0.0458	0.038	0.0664	0.0328	0.0393	0.0461	0.0443	0.0372	0.0414	0.0478	0.0466	0.036	0.0342	0.0364	0.0504	0.052
	NAT	0.0252	0.0411	0.0409	0.0606	0.0581	0.0532	0.0458	0.0388	0.0429	0.033	0.0374	0.0317	0.0349	0.0426	0.0486	0.0494	0.0389	0.0321	0.0353	0.0313	0.0387	0.036	0.0343	0.0336	0.0308	0.0378	0.036	0.0354	0.0446	0.0316	0.045	0.0401	0.0492	0.0409	0.068	0.035	0.0429	0.0492	0.0482	0.0391	0.0443	0.0512	0.0498	0.0392	0.0366	0.0399	0.0548	0.056
	NOR	0.0268	0.0436	0.0434	0.0595	0.0577	0.0534	0.0485	0.0401	0.0433	0.0345	0.0382	0.0326	0.0367	0.0429	0.0504	0.0507	0.0401	0.0334	0.0376	0.033	0.0403	0.038	0.0367	0.0357	0.0323	0.0395	0.0385	0.038	0.0474	0.0339	0.0467	0.0424	0.0508	0.0441	0.0711	0.0385	0.0449	0.0507	0.0501	0.0425	0.0471	0.0526	0.052	0.0408	0.0393	0.0415	0.0554	0.0578
	POS	0.0301	0.0483	0.047	0.0644	0.0615	0.0555	0.0504	0.0439	0.0473	0.0383	0.043	0.0366	0.0399	0.0477	0.0551	0.055	0.0429	0.0359	0.0419	0.0357	0.0439	0.0432	0.0393	0.0398	0.0359	0.0426	0.0414	0.0415	0.051	0.0371	0.0488	0.044	0.053	0.045	0.0721	0.0405	0.0464	0.0542	0.0526	0.0418	0.0481	0.0554	0.0542	0.043	0.0423	0.0445	0.0588	0.0602
	RAI	0.0333	0.0498	0.0489	0.0649	0.0631	0.0599	0.0569	0.0461	0.051	0.0422	0.0457	0.0402	0.044	0.0497	0.0568	0.0581	0.0471	0.0396	0.0449	0.0396	0.0471	0.045	0.0446	0.0427	0.0388	0.0457	0.0449	0.0445	0.0541	0.0409	0.0532	0.049	0.0576	0.0505	0.0792	0.0456	0.0513	0.0578	0.0572	0.0491	0.0545	0.0596	0.0581	0.0472	0.0451	0.0477	0.0605	0.0634
	SID	0.0279	0.0446	0.0446	0.0596	0.0581	0.0554	0.0513	0.0403	0.0452	0.0352	0.0385	0.034	0.0376	0.0442	0.0522	0.053	0.0409	0.0342	0.0392	0.0345	0.0418	0.0396	0.0387	0.0367	0.0341	0.0418	0.0393	0.0387	0.0479	0.0352	0.0474	0.0433	0.0515	0.0449	0.0741	0.0394	0.0455	0.0507	0.05	0.0435	0.0479	0.0528	0.0516	0.0415	0.0401	0.0416	0.0562	0.059
	SIL	0.0203	0.0369	0.0358	0.0456	0.0438	0.0405	0.042	0.0323	0.0363	0.0273	0.0313	0.0253	0.0288	0.0358	0.0435	0.0445	0.0328	0.0252	0.0309	0.0257	0.033	0.0315	0.0301	0.0289	0.0258	0.0324	0.0309	0.0304	0.0396	0.0266	0.0389	0.0351	0.0442	0.037	0.0627	0.0311	0.0377	0.0432	0.0415	0.0357	0.0392	0.045	0.0441	0.0332	0.0315	0.0335	0.0471	0.0503
	SQA	0.0305	0.0469	0.0459	0.0588	0.0568	0.0534	0.0522	0.0418	0.046	0.0364	0.0414	0.0343	0.0381	0.0446	0.0526	0.0532	0.0418	0.0345	0.0403	0.0354	0.0421	0.0403	0.0395	0.0381	0.0345	0.0414	0.0401	0.0395	0.0494	0.0362	0.0483	0.0434	0.0523	0.0454	0.074	0.0397	0.0455	0.0518	0.0506	0.0445	0.0484	0.0541	0.0538	0.042	0.0408	0.043	0.0568	0.0597
	STA	0.0263	0.0419	0.0422	0.0498	0.0477	0.0452	0.0478	0.0377	0.0408	0.0326	0.0368	0.0314	0.0342	0.0413	0.0495	0.0495	0.0379	0.0307	0.0368	0.0316	0.0385	0.037	0.0352	0.0342	0.0314	0.0377	0.0366	0.0362	0.0448	0.0323	0.0444	0.0401	0.049	0.0418	0.0702	0.0361	0.0425	0.0481	0.0471	0.0408	0.0449	0.0496	0.0493	0.0379	0.0372	0.0393	0.0526	0.0553
	UPT	0.0301	0.0474	0.0467	0.0541	0.0516	0.0476	0.0481	0.0411	0.044	0.0354	0.0403	0.0338	0.0372	0.0443	0.052	0.0512	0.0398	0.0328	0.0402	0.0349	0.042	0.04	0.0383	0.0372	0.0343	0.0415	0.0391	0.0392	0.0484	0.0354	0.0472	0.0427	0.0519	0.0442	0.072	0.0387	0.0446	0.0512	0.0496	0.0429	0.0464	0.0529	0.0509	0.0407	0.0397	0.0416	0.0545	0.0575
	WHO	0.0197	0.0366	0.0357	0.0492	0.0472	0.0443	0.0424	0.0318	0.0357	0.0271	0.0315	0.0252	0.029	0.0364	0.0428	0.0434	0.0323	0.0258	0.0294	0.0252	0.0326	0.0309	0.0295	0.0281	0.0246	0.0318	0.0304	0.0295	0.0393	0.0258	0.0394	0.0343	0.0432	0.0361	0.0638	0.0306	0.0365	0.0441	0.0427	0.0351	0.0395	0.046	0.0444	0.0332	0.0313	0.0337	0.0463	0.0491
	WID	0.0218	0.0378	0.0363	0.0542	0.0519	0.0492	0.0448	0.0339	0.0383	0.0291	0.033	0.028	0.0309	0.038	0.045	0.0461	0.0347	0.0279	0.0318	0.0264	0.034	0.0315	0.0313	0.0289	0.026	0.0329	0.0314	0.0318	0.0409	0.0273	0.041	0.036	0.0448	0.0373	0.0669	0.0317	0.0383	0.044	0.0432	0.0366	0.0401	0.0465	0.0454	0.0349	0.0328	0.0358	0.0494	0.0517
	WOR	0.0257	0.0424	0.042	0.0583	0.0553	0.0516	0.0469	0.0393	0.0435	0.034	0.0383	0.0321	0.0352	0.0418	0.0493	0.0506	0.0389	0.032	0.037	0.0319	0.0394	0.0372	0.0349	0.0345	0.0317	0.0391	0.038	0.0368	0.0459	0.0331	0.0465	0.0409	0.0507	0.0419	0.0691	0.037	0.0438	0.0496	0.0489	0.0393	0.0453	0.0517	0.0505	0.0404	0.0383	0.0402	0.0547	0.057
[truncated: 71 more columns]

## Sheet: Table S4_Fst_Thompson
Table S4. Pirwise Fst values between sampling locaitons in the Thompson region. All Fst estimates were significant (p < 0.001) with 500 bootstrap replicates.
	BRI	GAT	MCK	BON	COL	SPU	BES	DUT	EAG	HAB	HAR	LAN	MCN	MOM	MSH	SAL	SIN	ALB	AVO	BAR	BII	FEN	LEM	LIO	LOU	PIG
BRI	0	0.0119	0.0185	0.0378	0.0377	0.0372	0.036	0.0409	0.0315	0.0329	0.0359	0.0321	0.0277	0.0299	0.0355	0.0688	0.0478	0.0461	0.0455	0.0321	0.0404	0.0334	0.0358	0.0429	0.053	0.0399
GAT	0.0119	0	0.0322	0.0357	0.0359	0.0361	0.0328	0.0386	0.029	0.0329	0.0325	0.0301	0.0252	0.0288	0.0323	0.0656	0.0461	0.0365	0.0362	0.0256	0.0304	0.0268	0.0299	0.0344	0.0443	0.0314
MCK	0.0185	0.0322	0	0.05	0.0467	0.0464	0.0468	0.0512	0.0424	0.0426	0.0469	0.0442	0.0395	0.0422	0.0458	0.0792	0.0577	0.0628	0.0611	0.0464	0.0575	0.0484	0.0513	0.0595	0.0656	0.0558
BON	0.0378	0.0357	0.05	0	0.0215	0.0231	0.0403	0.0436	0.0356	0.0382	0.0383	0.0367	0.0309	0.0334	0.038	0.0673	0.0429	0.0591	0.0558	0.0377	0.0538	0.0385	0.0435	0.0539	0.0584	0.0516
COL	0.0377	0.0359	0.0467	0.0215	0	0.0066	0.04	0.0436	0.0352	0.0386	0.0386	0.0369	0.0334	0.0352	0.0378	0.0704	0.0482	0.0564	0.0534	0.037	0.0513	0.0374	0.0427	0.0518	0.0579	0.049
SPU	0.0372	0.0361	0.0464	0.0231	0.0066	0	0.0398	0.043	0.035	0.0386	0.0385	0.0358	0.0332	0.0345	0.0372	0.0708	0.0489	0.0575	0.0544	0.0388	0.0525	0.0386	0.0439	0.0531	0.059	0.0504
BES	0.036	0.0328	0.0468	0.0403	0.04	0.0398	0	0.0147	0.0098	0.0249	0.005	0.0061	0.0129	0.0211	0.0096	0.0489	0.0411	0.0588	0.0569	0.0418	0.0515	0.0412	0.0456	0.0553	0.0621	0.052
DUT	0.0409	0.0386	0.0512	0.0436	0.0436	0.043	0.0147	0	0.0143	0.0301	0.0112	0.0119	0.0176	0.0269	0.0115	0.0492	0.0449	0.0633	0.0619	0.0461	0.0592	0.0458	0.0515	0.0595	0.0658	0.0576
EAG	0.0315	0.029	0.0424	0.0356	0.0352	0.035	0.0098	0.0143	0	0.0201	0.0087	0.0055	0.008	0.0169	0.0075	0.0478	0.0367	0.0551	0.0526	0.0376	0.0499	0.0375	0.0428	0.0509	0.0584	0.0482
HAB	0.0329	0.0329	0.0426	0.0382	0.0386	0.0386	0.0249	0.0301	0.0201	0	0.0252	0.0221	0.0129	0.0058	0.0241	0.0602	0.0352	0.0585	0.0559	0.041	0.0519	0.0404	0.0458	0.0548	0.0624	0.0507
HAR	0.0359	0.0325	0.0469	0.0383	0.0386	0.0385	0.005	0.0112	0.0087	0.0252	0	0.0049	0.0113	0.0217	0.0079	0.0448	0.04	0.0586	0.0563	0.0401	0.053	0.0402	0.0458	0.0545	0.0607	0.0514
LAN	0.0321	0.0301	0.0442	0.0367	0.0369	0.0358	0.0061	0.0119	0.0055	0.0221	0.0049	0	0.0086	0.018	0.0056	0.0445	0.037	0.0562	0.0541	0.0388	0.052	0.0388	0.0438	0.0521	0.0602	0.0498
MCN	0.0277	0.0252	0.0395	0.0309	0.0334	0.0332	0.0129	0.0176	0.008	0.0129	0.0113	0.0086	0	0.0105	0.0125	0.0461	0.0329	0.0513	0.0491	0.0343	0.045	0.0347	0.0393	0.0476	0.0555	0.0434
MOM	0.0299	0.0288	0.0422	0.0334	0.0352	0.0345	0.0211	0.0269	0.0169	0.0058	0.0217	0.018	0.0105	0	0.0214	0.0565	0.0327	0.054	0.0517	0.037	0.0474	0.0371	0.0406	0.0508	0.057	0.0463
MSH	0.0355	0.0323	0.0458	0.038	0.0378	0.0372	0.0096	0.0115	0.0075	0.0241	0.0079	0.0056	0.0125	0.0214	0	0.047	0.0396	0.0576	0.056	0.0407	0.0532	0.0398	0.0451	0.0532	0.0606	0.0507
SAL	0.0688	0.0656	0.0792	0.0673	0.0704	0.0708	0.0489	0.0492	0.0478	0.0602	0.0448	0.0445	0.0461	0.0565	0.047	0	0.0698	0.0919	0.0905	0.0741	0.0887	0.0743	0.0791	0.0886	0.0943	0.0854
SIN	0.0478	0.0461	0.0577	0.0429	0.0482	0.0489	0.0411	0.0449	0.0367	0.0352	0.04	0.037	0.0329	0.0327	0.0396	0.0698	0	0.0703	0.0688	0.0511	0.0645	0.0507	0.0565	0.0658	0.0728	0.063
ALB	0.0461	0.0365	0.0628	0.0591	0.0564	0.0575	0.0588	0.0633	0.0551	0.0585	0.0586	0.0562	0.0513	0.054	0.0576	0.0919	0.0703	0	0.0072	0.0216	0.0068	0.0256	0.0226	0.0052	0.0415	0.0043
AVO	0.0455	0.0362	0.0611	0.0558	0.0534	0.0544	0.0569	0.0619	0.0526	0.0559	0.0563	0.0541	0.0491	0.0517	0.056	0.0905	0.0688	0.0072	0	0.0189	0.0068	0.022	0.0193	0.0062	0.0385	0.0059
BAR	0.0321	0.0256	0.0464	0.0377	0.037	0.0388	0.0418	0.0461	0.0376	0.041	0.0401	0.0388	0.0343	0.037	0.0407	0.0741	0.0511	0.0216	0.0189	0	0.0146	0.0046	0.007	0.0178	0.0205	0.0153
BII	0.0404	0.0304	0.0575	0.0538	0.0513	0.0525	0.0515	0.0592	0.0499	0.0519	0.053	0.052	0.045	0.0474	0.0532	0.0887	0.0645	0.0068	0.0068	0.0146	0	0.0174	0.0148	0.0062	0.0336	0.0035
FEN	0.0334	0.0268	0.0484	0.0385	0.0374	0.0386	0.0412	0.0458	0.0375	0.0404	0.0402	0.0388	0.0347	0.0371	0.0398	0.0743	0.0507	0.0256	0.022	0.0046	0.0174	0	0.0081	0.0212	0.0223	0.0182
LEM	0.0358	0.0299	0.0513	0.0435	0.0427	0.0439	0.0456	0.0515	0.0428	0.0458	0.0458	0.0438	0.0393	0.0406	0.0451	0.0791	0.0565	0.0226	0.0193	0.007	0.0148	0.0081	0	0.0192	0.0205	0.0166
LIO	0.0429	0.0344	0.0595	0.0539	0.0518	0.0531	0.0553	0.0595	0.0509	0.0548	0.0545	0.0521	0.0476	0.0508	0.0532	0.0886	0.0658	0.0052	0.0062	0.0178	0.0062	0.0212	0.0192	0	0.0371	0.004
LOU	0.053	0.0443	0.0656	0.0584	0.0579	0.059	0.0621	0.0658	0.0584	0.0624	0.0607	0.0602	0.0555	0.057	0.0606	0.0943	0.0728	0.0415	0.0385	0.0205	0.0336	0.0223	0.0205	0.0371	0	0.0343
PIG	0.0399	0.0314	0.0558	0.0516	0.049	0.0504	0.052	0.0576	0.0482	0.0507	0.0514	0.0498	0.0434	0.0463	0.0507	0.0854	0.063	0.0043	0.0059	0.0153	0.0035	0.0182	0.0166	0.004	0.0343	0

## Sheet: Table S5_RDAresults
coastal BC
Predictor	DF	Variance	F	p-value		VIF		Axis	DF	Variance	F	p-value		Eigenvalue	Prop Explained		Full RDA	DF	Variance	F	p
Geology	1	247.1	1.3772	0.008	**	1.51811		RDA1	1	912.7	5.0866	0.001	***	912.743	0.2763		Model	8	3304	2.3016	0.001	***
Temperature PC1	1	385.2	2.1467	0.001	***	4.70193		RDA2	1	616	3.4328	0.001	***	615.989	0.1864		Residual	109	19559
Temperature PC2	1	286.5	1.5965	0.006	**	7.40109		RDA3	1	461.5	2.5718	0.001	***	461.477	0.1397
Temperature PC3	1	399.8	2.2282	0.001	***	2.58464		RDA4	1	391	2.1789	0.001	***	390.976	0.1183		Adjusted R2	0.0781644
Precipitation PC1	1	355.9	1.9832	0.001	***	2.38547		RDA5	1	302.5	1.6858	0.002	**	302.494	0.09155
Precipitation PC2	1	334	1.8615	0.001	***	2.90825		RDA6	1	240	1.3374	0.063	・	239.982	0.07263
Precipitation PC3	1	450.6	2.5111	0.001	***	2.48513		RDA7	1	205.4	1.1448	0.359		205.432	0.06218
Normalized Distance	1	283.1	1.5776	0.002	**	4.17068		RDA8	1	174.9	0.9748	0.705		174.927	0.05294
Residual	109	19559						Residual	109	19559
Latitude(Condition)						6.5911
Thompson
Predictor	DF	Variance	F	p		VIF		Axis	DF	Variance	F	p		Eigenvalue	Prop Explained		Full RDA	DF	Variance	F	p
Geology	1	418.8	1.3901	0.047	*	1.2629		RDA1	1	755.6	2.5082	0.002	**	755.611	0.2693		Model	7	4036.5	1.7379	0.001	***
Temperature PC1	1	489.6	1.6253	0.003	**	7.48349		RDA2	1	596.1	1.9788	0.018	*	596.122	0.2125		Residual	18	5972.5
Temperature PC2	1	418.6	1.3895	0.032	*	4.79799		RDA3	1	400.6	1.3298	0.697		400.599	0.1428
Temperature PC3	1	394.3	1.309	0.061	・	2.00927		RDA4	1	319.2	1.0595	0.974		319.179	0.1138		Adjusted R2	0.0725562
Precipitation PC1	1	377.7	1.2537	0.086	・	5.43577		RDA5	1	294.7	0.9781	0.961		294.66	0.105
Precipitation PC2	1	496	1.6464	0.011	*	3.99372		RDA6	1	245.4	0.8147	0.972		245.424	0.08747
Normalized distance	1	368.4	1.2228	0.184		1.55906		RDA7	1	194.3	0.6451	0.946		194.342	0.06926
Residual	17	5121.3						Residual	17	5121.3
StructurePC1(Condition)						3.65154
